# Supplementary material for: Meta-analysis of six dairy cattle breeds reveals biologically relevant candidate genes for mastitis resistance
Source: Genet Sel Evol. 2024 Jul 15;56:54. doi: 10.1186/s12711-024-00920-8 (PMC11247842; doi:10.1186/s12711-024-00920-8)
Supplement: Supplementary file 3 — Additional file 3: Table S11. The trans-eQTL from cattle GTEx that are significantly associated in our study. [file 12711_2024_920_MOESM3_ESM.xlsx]

## Sheet: Supplementary Table S11
Supplementary Table S11. The trans-eQTL from cattle GTEx that are significantly associated in our study.
Tissue	SNP	chr	bp	Gene	Gene_chr	P	FDR	Gene name	Analysis
Blood	20:22419538	20	22419538	ENSBTAG00000010478	29	1.01726e-07	0.0386874	AIP	CM_MTAG
Liver	5:56332715	5	56332715	ENSBTAG00000009305	18	5.70091e-08	0.0216756	ANKRD27	CM_MTAG
Muscle	6:86977253	6	86977253	ENSBTAG00000003564	15	2.52386e-21	1.88359e-14	HPX	CM_meta
Muscle	6:86989414	6	86989414	ENSBTAG00000001638	17	4.28652e-20	2.62637e-13	FGA	CM_meta
Muscle	6:86977253	6	86977253	ENSBTAG00000001638	17	6.31439e-20	3.75454e-13	FGA	CM_meta
Muscle	6:86989953	6	86989953	ENSBTAG00000001638	17	7.3639e-20	4.33805e-13	FGA	CM_meta
Muscle	6:86977253	6	86977253	ENSBTAG00000005122	1	9.23543e-20	5.35482e-13	KNG1	CM_meta
Muscle	6:86990453	6	86990453	ENSBTAG00000001638	17	2.38706e-19	1.29836e-12	FGA	CM_meta
Muscle	6:86993228	6	86993228	ENSBTAG00000001638	17	2.38706e-19	1.29806e-12	FGA	CM_meta
Muscle	6:86977253	6	86977253	ENSBTAG00000016151	19	2.94609e-19	1.58233e-12	VTN	CM_meta
Muscle	6:86977253	6	86977253	ENSBTAG00000018843	21	4.05327e-19	2.12701e-12	SERPINA1	CM_meta
Muscle	6:86977253	6	86977253	ENSBTAG00000030683	5	5.38058e-19	2.77226e-12	NA	CM_meta
Muscle	6:86977253	6	86977253	ENSBTAG00000008505	11	1.39501e-18	6.72547e-12	APOB	CM_meta
Muscle	6:86989953	6	86989953	ENSBTAG00000030683	5	1.47536e-18	7.08383e-12	NA	CM_meta
Muscle	6:86977253	6	86977253	ENSBTAG00000011720	5	2.1546e-18	1.01001e-11	HSD17B6	CM_meta
Muscle	6:86964714	6	86964714	ENSBTAG00000001638	17	2.44814e-18	1.13899e-11	FGA	CM_meta
Muscle	6:86977253	6	86977253	ENSBTAG00000019616	3	2.98985e-18	1.37098e-11	APCS	CM_meta
Muscle	6:86993835	6	86993835	ENSBTAG00000003564	15	3.97302e-18	1.77614e-11	HPX	CM_meta
Muscle	6:86977253	6	86977253	ENSBTAG00000018365	26	6.20632e-18	2.68779e-11	CYP2E1	CM_meta
Muscle	6:86991193	6	86991193	ENSBTAG00000001638	17	6.37123e-18	2.75465e-11	FGA	CM_meta
Muscle	6:86992277	6	86992277	ENSBTAG00000003564	15	6.62882e-18	2.85553e-11	HPX	CM_meta
Muscle	6:86977253	6	86977253	ENSBTAG00000003898	3	8.8736e-18	3.73506e-11	HMGCS2	CM_meta
Muscle	6:86989414	6	86989414	ENSBTAG00000030683	5	1.13894e-17	4.70321e-11	NA	CM_meta
Muscle	6:86989953	6	86989953	ENSBTAG00000005122	1	1.17513e-17	4.83823e-11	KNG1	CM_meta
Muscle	6:86977253	6	86977253	ENSBTAG00000001271	9	1.54109e-17	6.19969e-11	PLG	CM_meta
Muscle	6:86989414	6	86989414	ENSBTAG00000008505	11	1.63068e-17	6.53999e-11	APOB	CM_meta
Muscle	6:86993835	6	86993835	ENSBTAG00000001638	17	2.09149e-17	8.22834e-11	FGA	CM_meta
Muscle	6:86989953	6	86989953	ENSBTAG00000003564	15	2.11701e-17	8.32457e-11	HPX	CM_meta
Muscle	6:86964714	6	86964714	ENSBTAG00000008505	11	2.37867e-17	9.26375e-11	APOB	CM_meta
Muscle	6:86989953	6	86989953	ENSBTAG00000019616	3	2.38371e-17	9.28031e-11	APCS	CM_meta
Muscle	6:86990453	6	86990453	ENSBTAG00000030683	5	3.00965e-17	1.1493e-10	NA	CM_meta
Muscle	6:86993228	6	86993228	ENSBTAG00000030683	5	3.00965e-17	1.14911e-10	NA	CM_meta
Muscle	6:86991193	6	86991193	ENSBTAG00000030683	5	3.23587e-17	1.22752e-10	NA	CM_meta
Muscle	6:86989414	6	86989414	ENSBTAG00000003564	15	3.87366e-17	1.44801e-10	HPX	CM_meta
Muscle	6:86977253	6	86977253	ENSBTAG00000000522	1	5.14144e-17	1.87983e-10	AHSG	CM_meta
Muscle	6:86989953	6	86989953	ENSBTAG00000018365	26	5.54307e-17	2.0151e-10	CYP2E1	CM_meta
Muscle	6:86990453	6	86990453	ENSBTAG00000008505	11	5.58167e-17	2.02851e-10	APOB	CM_meta
Muscle	6:86993228	6	86993228	ENSBTAG00000008505	11	5.58167e-17	2.0282e-10	APOB	CM_meta
Muscle	6:86990453	6	86990453	ENSBTAG00000003564	15	5.71933e-17	2.07533e-10	HPX	CM_meta
Muscle	6:86993228	6	86993228	ENSBTAG00000003564	15	5.71933e-17	2.07501e-10	HPX	CM_meta
Muscle	6:86989236	6	86989236	ENSBTAG00000003564	15	5.74333e-17	2.0834e-10	HPX	CM_meta
Muscle	6:86989953	6	86989953	ENSBTAG00000003898	3	6.13201e-17	2.2145e-10	HMGCS2	CM_meta
Muscle	6:86989414	6	86989414	ENSBTAG00000019616	3	6.49475e-17	2.33405e-10	APCS	CM_meta
Muscle	6:86992277	6	86992277	ENSBTAG00000001638	17	8.41837e-17	2.97763e-10	FGA	CM_meta
Muscle	6:86989414	6	86989414	ENSBTAG00000016149	20	9.0977e-17	3.19917e-10	C9	CM_meta
Muscle	6:86989953	6	86989953	ENSBTAG00000026666	5	1.11257e-16	3.85985e-10	MGC137014	CM_meta
Muscle	6:86991193	6	86991193	ENSBTAG00000019616	3	1.25032e-16	4.3035e-10	APCS	CM_meta
Muscle	6:86991193	6	86991193	ENSBTAG00000003898	3	1.39333e-16	4.74991e-10	HMGCS2	CM_meta
Muscle	6:86993835	6	86993835	ENSBTAG00000018365	26	1.39494e-16	4.75471e-10	CYP2E1	CM_meta
Muscle	6:86989953	6	86989953	ENSBTAG00000016151	19	1.41246e-16	4.80955e-10	VTN	CM_meta
Muscle	6:86989236	6	86989236	ENSBTAG00000001638	17	1.54896e-16	5.24251e-10	FGA	CM_meta
Muscle	6:86989414	6	86989414	ENSBTAG00000003898	3	1.58203e-16	5.34675e-10	HMGCS2	CM_meta
Muscle	6:86990453	6	86990453	ENSBTAG00000019616	3	1.58573e-16	5.35848e-10	APCS	CM_meta
Muscle	6:86993228	6	86993228	ENSBTAG00000019616	3	1.58573e-16	5.35771e-10	APCS	CM_meta
Muscle	6:86993835	6	86993835	ENSBTAG00000030683	5	1.78777e-16	5.99134e-10	NA	CM_meta
Muscle	6:86989953	6	86989953	ENSBTAG00000016149	20	1.85319e-16	6.18593e-10	C9	CM_meta
Muscle	6:86989414	6	86989414	ENSBTAG00000005122	1	1.85429e-16	6.18785e-10	KNG1	CM_meta
Muscle	6:86977253	6	86977253	ENSBTAG00000026666	5	1.85473e-16	6.18844e-10	MGC137014	CM_meta
Muscle	6:86990453	6	86990453	ENSBTAG00000005122	1	2.04878e-16	6.77923e-10	KNG1	CM_meta
Muscle	6:86993228	6	86993228	ENSBTAG00000005122	1	2.04878e-16	6.77827e-10	KNG1	CM_meta
Muscle	6:86989837	6	86989837	ENSBTAG00000001638	17	2.11626e-16	6.98386e-10	FGA	CM_meta
Muscle	6:86990453	6	86990453	ENSBTAG00000003898	3	2.14923e-16	7.08274e-10	HMGCS2	CM_meta
Muscle	6:86993228	6	86993228	ENSBTAG00000003898	3	2.14923e-16	7.08175e-10	HMGCS2	CM_meta
Muscle	6:86990453	6	86990453	ENSBTAG00000016149	20	2.1848e-16	7.18588e-10	C9	CM_meta
Muscle	6:86993228	6	86993228	ENSBTAG00000016149	20	2.1848e-16	7.18488e-10	C9	CM_meta
Muscle	6:86989953	6	86989953	ENSBTAG00000018843	21	2.22588e-16	7.30671e-10	SERPINA1	CM_meta
Muscle	6:86991193	6	86991193	ENSBTAG00000005122	1	2.24176e-16	7.35268e-10	KNG1	CM_meta
Muscle	6:86993835	6	86993835	ENSBTAG00000008505	11	2.28923e-16	7.49272e-10	APOB	CM_meta
Muscle	6:86989414	6	86989414	ENSBTAG00000018843	21	2.39599e-16	7.81716e-10	SERPINA1	CM_meta
Muscle	6:86989953	6	86989953	ENSBTAG00000000522	1	2.61389e-16	8.47407e-10	AHSG	CM_meta
Muscle	6:86993835	6	86993835	ENSBTAG00000003898	3	2.64722e-16	8.56914e-10	HMGCS2	CM_meta
Muscle	6:86989611	6	86989611	ENSBTAG00000001638	17	2.78183e-16	8.97773e-10	FGA	CM_meta
Muscle	6:86989953	6	86989953	ENSBTAG00000006745	17	2.82722e-16	9.10799e-10	FGG	CM_meta
Muscle	6:86989414	6	86989414	ENSBTAG00000018365	26	2.97873e-16	9.56467e-10	CYP2E1	CM_meta
Muscle	6:86992277	6	86992277	ENSBTAG00000003898	3	3.51947e-16	1.11534e-09	HMGCS2	CM_meta
Muscle	6:86989837	6	86989837	ENSBTAG00000018843	21	3.81109e-16	1.20081e-09	SERPINA1	CM_meta
Muscle	6:86991193	6	86991193	ENSBTAG00000018365	26	3.83059e-16	1.20679e-09	CYP2E1	CM_meta
Muscle	6:86977253	6	86977253	ENSBTAG00000022120	17	3.95565e-16	1.24337e-09	FGB	CM_meta
Muscle	6:86992277	6	86992277	ENSBTAG00000018365	26	4.00876e-16	1.25922e-09	CYP2E1	CM_meta
Muscle	6:86992198	6	86992198	ENSBTAG00000001638	17	4.10662e-16	1.28841e-09	FGA	CM_meta
Muscle	6:86992208	6	86992208	ENSBTAG00000001638	17	4.10662e-16	1.28824e-09	FGA	CM_meta
Muscle	6:86991193	6	86991193	ENSBTAG00000003564	15	4.26509e-16	1.33422e-09	HPX	CM_meta
Muscle	6:86993835	6	86993835	ENSBTAG00000018843	21	4.3996e-16	1.37356e-09	SERPINA1	CM_meta
Muscle	6:86989236	6	86989236	ENSBTAG00000018365	26	4.73849e-16	1.46884e-09	CYP2E1	CM_meta
Muscle	6:86989414	6	86989414	ENSBTAG00000006745	17	4.95664e-16	1.52862e-09	FGG	CM_meta
Muscle	6:86989953	6	86989953	ENSBTAG00000008505	11	5.1825e-16	1.59326e-09	APOB	CM_meta
Muscle	6:86977253	6	86977253	ENSBTAG00000016149	20	5.18441e-16	1.59364e-09	C9	CM_meta
Muscle	6:86989236	6	86989236	ENSBTAG00000008505	11	5.20962e-16	1.60077e-09	APOB	CM_meta
Muscle	6:86989611	6	86989611	ENSBTAG00000030683	5	5.21031e-16	1.60077e-09	NA	CM_meta
Muscle	6:86989837	6	86989837	ENSBTAG00000030683	5	5.29532e-16	1.62371e-09	NA	CM_meta
Muscle	6:86990453	6	86990453	ENSBTAG00000018365	26	5.40811e-16	1.65485e-09	CYP2E1	CM_meta
Muscle	6:86993228	6	86993228	ENSBTAG00000018365	26	5.40811e-16	1.65463e-09	CYP2E1	CM_meta
Muscle	6:86989236	6	86989236	ENSBTAG00000003898	3	5.71086e-16	1.74025e-09	HMGCS2	CM_meta
Muscle	6:86992277	6	86992277	ENSBTAG00000030683	5	6.05266e-16	1.83585e-09	NA	CM_meta
Muscle	6:86990453	6	86990453	ENSBTAG00000006745	17	6.65368e-16	2.00241e-09	FGG	CM_meta
Muscle	6:86993228	6	86993228	ENSBTAG00000006745	17	6.65368e-16	2.00216e-09	FGG	CM_meta
Muscle	6:86990453	6	86990453	ENSBTAG00000018843	21	6.75565e-16	2.02921e-09	SERPINA1	CM_meta
Muscle	6:86993228	6	86993228	ENSBTAG00000018843	21	6.75565e-16	2.02895e-09	SERPINA1	CM_meta
Muscle	6:86989414	6	86989414	ENSBTAG00000000522	1	6.91847e-16	2.07547e-09	AHSG	CM_meta
Muscle	6:86992198	6	86992198	ENSBTAG00000030683	5	7.44221e-16	2.21593e-09	NA	CM_meta
Muscle	6:86992208	6	86992208	ENSBTAG00000030683	5	7.44221e-16	2.21565e-09	NA	CM_meta
Muscle	6:86993835	6	86993835	ENSBTAG00000016151	19	9.27743e-16	2.71634e-09	VTN	CM_meta
Muscle	6:86989414	6	86989414	ENSBTAG00000016151	19	1.09804e-15	3.17391e-09	VTN	CM_meta
Muscle	6:86992277	6	86992277	ENSBTAG00000008505	11	1.11091e-15	3.20875e-09	APOB	CM_meta
Muscle	6:86989236	6	86989236	ENSBTAG00000018843	21	1.1213e-15	3.23519e-09	SERPINA1	CM_meta
Muscle	6:86989837	6	86989837	ENSBTAG00000003898	3	1.23965e-15	3.55357e-09	HMGCS2	CM_meta
Muscle	6:86993835	6	86993835	ENSBTAG00000026666	5	1.24027e-15	3.55492e-09	MGC137014	CM_meta
Muscle	6:86989414	6	86989414	ENSBTAG00000026666	5	1.27169e-15	3.63568e-09	MGC137014	CM_meta
Muscle	6:86989611	6	86989611	ENSBTAG00000003564	15	1.30887e-15	3.73155e-09	HPX	CM_meta
Muscle	6:86993835	6	86993835	ENSBTAG00000016149	20	1.31828e-15	3.75656e-09	C9	CM_meta
Muscle	6:86989837	6	86989837	ENSBTAG00000003564	15	1.34568e-15	3.82631e-09	HPX	CM_meta
Muscle	6:86964714	6	86964714	ENSBTAG00000018843	21	1.38174e-15	3.91937e-09	SERPINA1	CM_meta
Muscle	6:86964714	6	86964714	ENSBTAG00000026181	3	1.39586e-15	3.95514e-09	UGT1A6	CM_meta
Muscle	6:86992277	6	86992277	ENSBTAG00000018843	21	1.43274e-15	4.05329e-09	SERPINA1	CM_meta
Muscle	6:86989611	6	86989611	ENSBTAG00000018843	21	1.45956e-15	4.11927e-09	SERPINA1	CM_meta
Muscle	6:86992198	6	86992198	ENSBTAG00000003898	3	1.62163e-15	4.54941e-09	HMGCS2	CM_meta
Muscle	6:86992208	6	86992208	ENSBTAG00000003898	3	1.62163e-15	4.54887e-09	HMGCS2	CM_meta
Muscle	6:86993835	6	86993835	ENSBTAG00000005122	1	1.70988e-15	4.77537e-09	KNG1	CM_meta
Muscle	6:86992198	6	86992198	ENSBTAG00000003564	15	1.87069e-15	5.1943e-09	HPX	CM_meta
Muscle	6:86992208	6	86992208	ENSBTAG00000003564	15	1.87069e-15	5.19368e-09	HPX	CM_meta
Muscle	6:86989953	6	86989953	ENSBTAG00000000085	21	1.88527e-15	5.22861e-09	CYP1A2	CM_meta
Muscle	6:86989953	6	86989953	ENSBTAG00000011720	5	1.94759e-15	5.38623e-09	HSD17B6	CM_meta
Muscle	6:86992198	6	86992198	ENSBTAG00000018843	21	2.01747e-15	5.5638e-09	SERPINA1	CM_meta
Muscle	6:86992208	6	86992208	ENSBTAG00000018843	21	2.01747e-15	5.56315e-09	SERPINA1	CM_meta
Muscle	6:86990453	6	86990453	ENSBTAG00000000522	1	2.02457e-15	5.58077e-09	AHSG	CM_meta
Muscle	6:86993228	6	86993228	ENSBTAG00000000522	1	2.02457e-15	5.58011e-09	AHSG	CM_meta
Muscle	6:86989236	6	86989236	ENSBTAG00000030683	5	2.03432e-15	5.60502e-09	NA	CM_meta
Muscle	6:86990453	6	86990453	ENSBTAG00000026666	5	2.05372e-15	5.6545e-09	MGC137014	CM_meta
Muscle	6:86993228	6	86993228	ENSBTAG00000026666	5	2.05372e-15	5.65384e-09	MGC137014	CM_meta
Muscle	6:86989611	6	86989611	ENSBTAG00000003898	3	2.23555e-15	6.12078e-09	HMGCS2	CM_meta
Muscle	6:86977253	6	86977253	ENSBTAG00000026181	3	2.26886e-15	6.20621e-09	UGT1A6	CM_meta
Muscle	6:86990453	6	86990453	ENSBTAG00000016151	19	2.42923e-15	6.60727e-09	VTN	CM_meta
Muscle	6:86993228	6	86993228	ENSBTAG00000016151	19	2.42923e-15	6.6065e-09	VTN	CM_meta
Muscle	6:86989236	6	86989236	ENSBTAG00000016151	19	2.5523e-15	6.91803e-09	VTN	CM_meta
Muscle	6:86989837	6	86989837	ENSBTAG00000018365	26	2.76499e-15	7.45676e-09	CYP2E1	CM_meta
Muscle	6:86991193	6	86991193	ENSBTAG00000026666	5	2.94558e-15	7.91297e-09	MGC137014	CM_meta
Muscle	6:86991193	6	86991193	ENSBTAG00000018843	21	3.03339e-15	8.13494e-09	SERPINA1	CM_meta
Muscle	6:86992277	6	86992277	ENSBTAG00000016151	19	3.23671e-15	8.62714e-09	VTN	CM_meta
Muscle	6:86993835	6	86993835	ENSBTAG00000022120	17	3.24242e-15	8.64041e-09	FGB	CM_meta
Muscle	6:86991193	6	86991193	ENSBTAG00000016151	19	3.49721e-15	9.27215e-09	VTN	CM_meta
Muscle	6:86992277	6	86992277	ENSBTAG00000016149	20	3.54668e-15	9.38851e-09	C9	CM_meta
Muscle	6:86964714	6	86964714	ENSBTAG00000030683	5	3.55788e-15	9.41498e-09	NA	CM_meta
Muscle	6:86992277	6	86992277	ENSBTAG00000026666	5	3.83797e-15	1.00938e-08	MGC137014	CM_meta
Muscle	6:86977253	6	86977253	ENSBTAG00000018556	5	4.28032e-15	1.11723e-08	MGC137211	CM_meta
Muscle	6:86991193	6	86991193	ENSBTAG00000006745	17	4.35903e-15	1.13639e-08	FGG	CM_meta
Muscle	6:86992277	6	86992277	ENSBTAG00000005122	1	4.93977e-15	1.27718e-08	KNG1	CM_meta
Muscle	6:86989236	6	86989236	ENSBTAG00000026666	5	5.17495e-15	1.33447e-08	MGC137014	CM_meta
Muscle	6:86964714	6	86964714	ENSBTAG00000018365	26	5.31304e-15	1.36708e-08	CYP2E1	CM_meta
Muscle	6:86993835	6	86993835	ENSBTAG00000019616	3	5.35605e-15	1.37755e-08	APCS	CM_meta
Muscle	6:86977253	6	86977253	ENSBTAG00000001392	5	5.41219e-15	1.39123e-08	RDH16	CM_meta
Muscle	6:86989953	6	86989953	ENSBTAG00000022120	17	5.46241e-15	1.40337e-08	FGB	CM_meta
Muscle	6:86989236	6	86989236	ENSBTAG00000005122	1	5.94777e-15	1.51714e-08	KNG1	CM_meta
Muscle	6:86977253	6	86977253	ENSBTAG00000004384	5	6.14464e-15	1.56465e-08	APOF	CM_meta
Muscle	6:86990453	6	86990453	ENSBTAG00000022120	17	6.18605e-15	1.57383e-08	FGB	CM_meta
Muscle	6:86993228	6	86993228	ENSBTAG00000022120	17	6.18605e-15	1.57366e-08	FGB	CM_meta
Muscle	6:86992277	6	86992277	ENSBTAG00000022120	17	6.35661e-15	1.61426e-08	FGB	CM_meta
Muscle	6:86989611	6	86989611	ENSBTAG00000000522	1	6.4387e-15	1.63387e-08	AHSG	CM_meta
Muscle	6:86964714	6	86964714	ENSBTAG00000006745	17	6.48936e-15	1.64548e-08	FGG	CM_meta
Muscle	6:86992277	6	86992277	ENSBTAG00000019616	3	6.57344e-15	1.66447e-08	APCS	CM_meta
Muscle	6:86991193	6	86991193	ENSBTAG00000008505	11	7.03109e-15	1.77235e-08	APOB	CM_meta
Muscle	6:86989414	6	86989414	ENSBTAG00000022120	17	7.97888e-15	1.99609e-08	FGB	CM_meta
Muscle	6:86989414	6	86989414	ENSBTAG00000030297	7	8.22278e-15	2.05231e-08	NA	CM_meta
Muscle	6:86977253	6	86977253	ENSBTAG00000019764	15	9.09598e-15	2.25377e-08	APOA5	CM_meta
Muscle	6:86977253	6	86977253	ENSBTAG00000000085	21	1.01539e-14	2.49489e-08	CYP1A2	CM_meta
Muscle	6:86993835	6	86993835	ENSBTAG00000000522	1	1.15553e-14	2.81689e-08	AHSG	CM_meta
Muscle	6:86990453	6	86990453	ENSBTAG00000004384	5	1.17565e-14	2.86238e-08	APOF	CM_meta
Muscle	6:86993228	6	86993228	ENSBTAG00000004384	5	1.17565e-14	2.86208e-08	APOF	CM_meta
Muscle	6:86989414	6	86989414	ENSBTAG00000004384	5	1.18039e-14	2.87244e-08	APOF	CM_meta
Muscle	6:86991193	6	86991193	ENSBTAG00000000522	1	1.27136e-14	3.07695e-08	AHSG	CM_meta
Muscle	6:86990453	6	86990453	ENSBTAG00000030297	7	1.27262e-14	3.07905e-08	NA	CM_meta
Muscle	6:86993228	6	86993228	ENSBTAG00000030297	7	1.27262e-14	3.07874e-08	NA	CM_meta
Muscle	6:86989236	6	86989236	ENSBTAG00000022120	17	1.36922e-14	3.29214e-08	FGB	CM_meta
Muscle	6:86989837	6	86989837	ENSBTAG00000000522	1	1.39483e-14	3.3479e-08	AHSG	CM_meta
Muscle	6:86992198	6	86992198	ENSBTAG00000000522	1	1.44685e-14	3.46323e-08	AHSG	CM_meta
Muscle	6:86992208	6	86992208	ENSBTAG00000000522	1	1.44685e-14	3.46288e-08	AHSG	CM_meta
Muscle	6:86989953	6	86989953	ENSBTAG00000004384	5	1.64874e-14	3.91189e-08	APOF	CM_meta
Muscle	6:86989414	6	86989414	ENSBTAG00000011720	5	1.65421e-14	3.92407e-08	HSD17B6	CM_meta
Muscle	6:86989236	6	86989236	ENSBTAG00000016149	20	1.66533e-14	3.94886e-08	C9	CM_meta
Muscle	6:86989837	6	86989837	ENSBTAG00000008505	11	1.76018e-14	4.16287e-08	APOB	CM_meta
Muscle	6:86989611	6	86989611	ENSBTAG00000018365	26	1.85804e-14	4.37585e-08	CYP2E1	CM_meta
Muscle	6:86989837	6	86989837	ENSBTAG00000019616	3	1.89356e-14	4.45238e-08	APCS	CM_meta
Muscle	6:86989236	6	86989236	ENSBTAG00000000522	1	2.02515e-14	4.73955e-08	AHSG	CM_meta
Muscle	6:86964714	6	86964714	ENSBTAG00000003898	3	2.11778e-14	4.94209e-08	HMGCS2	CM_meta
Muscle	6:86993835	6	86993835	ENSBTAG00000006745	17	2.22566e-14	5.17027e-08	FGG	CM_meta
Muscle	6:86989611	6	86989611	ENSBTAG00000008505	11	2.24856e-14	5.21934e-08	APOB	CM_meta
Muscle	6:86989236	6	86989236	ENSBTAG00000006745	17	2.50332e-14	5.76748e-08	FGG	CM_meta
Muscle	6:86989236	6	86989236	ENSBTAG00000019616	3	2.56943e-14	5.90823e-08	APCS	CM_meta
Muscle	6:86992198	6	86992198	ENSBTAG00000018365	26	2.57487e-14	5.92016e-08	CYP2E1	CM_meta
Muscle	6:86992208	6	86992208	ENSBTAG00000018365	26	2.57487e-14	5.91958e-08	CYP2E1	CM_meta
Muscle	6:86977253	6	86977253	ENSBTAG00000030297	7	2.87909e-14	6.56705e-08	NA	CM_meta
Muscle	6:86989837	6	86989837	ENSBTAG00000026666	5	3.14853e-14	7.13669e-08	MGC137014	CM_meta
Muscle	6:86989611	6	86989611	ENSBTAG00000016151	19	3.27127e-14	7.39781e-08	VTN	CM_meta
Muscle	6:86964714	6	86964714	ENSBTAG00000000522	1	3.33733e-14	7.52912e-08	AHSG	CM_meta
Muscle	6:86989837	6	86989837	ENSBTAG00000022120	17	3.95008e-14	8.80937e-08	FGB	CM_meta
Muscle	6:86991193	6	86991193	ENSBTAG00000016149	20	3.95216e-14	8.81318e-08	C9	CM_meta
Muscle	6:86990453	6	86990453	ENSBTAG00000011720	5	4.16114e-14	9.2433e-08	HSD17B6	CM_meta
Muscle	6:86993228	6	86993228	ENSBTAG00000011720	5	4.16114e-14	9.24243e-08	HSD17B6	CM_meta
Muscle	6:86991193	6	86991193	ENSBTAG00000004384	5	4.1951e-14	9.31171e-08	APOF	CM_meta
Muscle	6:86992198	6	86992198	ENSBTAG00000008505	11	4.6227e-14	1.01869e-07	APOB	CM_meta
Muscle	6:86992208	6	86992208	ENSBTAG00000008505	11	4.6227e-14	1.01859e-07	APOB	CM_meta
Muscle	6:86989837	6	86989837	ENSBTAG00000026181	3	4.7973e-14	1.0545e-07	UGT1A6	CM_meta
Muscle	6:86964714	6	86964714	ENSBTAG00000003564	15	4.85196e-14	1.06532e-07	HPX	CM_meta
Muscle	6:86989953	6	86989953	ENSBTAG00000030297	7	4.94731e-14	1.08454e-07	NA	CM_meta
Muscle	6:86992198	6	86992198	ENSBTAG00000016151	19	5.37393e-14	1.17033e-07	VTN	CM_meta
Muscle	6:86992208	6	86992208	ENSBTAG00000016151	19	5.37393e-14	1.17022e-07	VTN	CM_meta
Muscle	6:86991193	6	86991193	ENSBTAG00000022120	17	5.43246e-14	1.18176e-07	FGB	CM_meta
Muscle	6:86989837	6	86989837	ENSBTAG00000016151	19	5.48857e-14	1.19308e-07	VTN	CM_meta
Muscle	6:86990453	6	86990453	ENSBTAG00000000085	21	5.56159e-14	1.20717e-07	CYP1A2	CM_meta
Muscle	6:86993228	6	86993228	ENSBTAG00000000085	21	5.56159e-14	1.20706e-07	CYP1A2	CM_meta
Muscle	6:86992277	6	86992277	ENSBTAG00000000522	1	5.57096e-14	1.20887e-07	AHSG	CM_meta
Muscle	6:86992277	6	86992277	ENSBTAG00000006745	17	5.59109e-14	1.21279e-07	FGG	CM_meta
Muscle	6:86977253	6	86977253	ENSBTAG00000016662	2	5.72772e-14	1.24049e-07	CPS1	CM_meta
Muscle	6:86989953	6	86989953	ENSBTAG00000001271	9	5.87083e-14	1.26892e-07	PLG	CM_meta
Muscle	6:86989953	6	86989953	ENSBTAG00000019764	15	6.02829e-14	1.3008e-07	APOA5	CM_meta
Muscle	6:86989611	6	86989611	ENSBTAG00000026666	5	6.53925e-14	1.40308e-07	MGC137014	CM_meta
Muscle	6:86989414	6	86989414	ENSBTAG00000000085	21	6.86914e-14	1.46918e-07	CYP1A2	CM_meta
Muscle	6:86989414	6	86989414	ENSBTAG00000026181	3	6.97198e-14	1.48996e-07	UGT1A6	CM_meta
Muscle	6:86990453	6	86990453	ENSBTAG00000026181	3	7.22218e-14	1.54007e-07	UGT1A6	CM_meta
Muscle	6:86993228	6	86993228	ENSBTAG00000026181	3	7.22218e-14	1.53993e-07	UGT1A6	CM_meta
Muscle	6:86989611	6	86989611	ENSBTAG00000022120	17	7.52433e-14	1.60117e-07	FGB	CM_meta
Muscle	6:86989837	6	86989837	ENSBTAG00000005122	1	7.78703e-14	1.65319e-07	KNG1	CM_meta
Muscle	6:86964714	6	86964714	ENSBTAG00000016151	19	7.80447e-14	1.65629e-07	VTN	CM_meta
Muscle	6:86991193	6	86991193	ENSBTAG00000001271	9	7.97722e-14	1.68975e-07	PLG	CM_meta
Muscle	6:86989837	6	86989837	ENSBTAG00000016149	20	8.55315e-14	1.80445e-07	C9	CM_meta
Muscle	6:86977253	6	86977253	ENSBTAG00000001265	1	9.55689e-14	1.99883e-07	HRG	CM_meta
Muscle	6:86992198	6	86992198	ENSBTAG00000026666	5	9.57434e-14	2.00212e-07	MGC137014	CM_meta
Muscle	6:86992208	6	86992208	ENSBTAG00000026666	5	9.57434e-14	2.00195e-07	MGC137014	CM_meta
Muscle	6:86993835	6	86993835	ENSBTAG00000001271	9	9.60713e-14	2.00773e-07	PLG	CM_meta
Muscle	6:86991193	6	86991193	ENSBTAG00000000085	21	9.88702e-14	2.06202e-07	CYP1A2	CM_meta
Muscle	6:86991193	6	86991193	ENSBTAG00000011720	5	1.00503e-13	2.09477e-07	HSD17B6	CM_meta
Muscle	6:86989837	6	86989837	ENSBTAG00000006745	17	1.0245e-13	2.13214e-07	FGG	CM_meta
Muscle	6:86993835	6	86993835	ENSBTAG00000000085	21	1.23376e-13	2.53339e-07	CYP1A2	CM_meta
Muscle	6:86990453	6	86990453	ENSBTAG00000019764	15	1.30858e-13	2.67815e-07	APOA5	CM_meta
Muscle	6:86993228	6	86993228	ENSBTAG00000019764	15	1.30858e-13	2.67791e-07	APOA5	CM_meta
Muscle	6:86989953	6	86989953	ENSBTAG00000021408	16	1.42333e-13	2.89438e-07	FMO1	CM_meta
Muscle	6:86989414	6	86989414	ENSBTAG00000019764	15	1.43767e-13	2.92177e-07	APOA5	CM_meta
Muscle	6:86993835	6	86993835	ENSBTAG00000011720	5	1.4774e-13	2.99786e-07	HSD17B6	CM_meta
Muscle	6:86990453	6	86990453	ENSBTAG00000001271	9	1.77022e-13	3.5468e-07	PLG	CM_meta
Muscle	6:86993228	6	86993228	ENSBTAG00000001271	9	1.77022e-13	3.54649e-07	PLG	CM_meta
Muscle	6:86989953	6	86989953	ENSBTAG00000026181	3	1.8146e-13	3.62892e-07	UGT1A6	CM_meta
Muscle	6:86992198	6	86992198	ENSBTAG00000022120	17	1.87238e-13	3.73812e-07	FGB	CM_meta
Muscle	6:86992208	6	86992208	ENSBTAG00000022120	17	1.87238e-13	3.73781e-07	FGB	CM_meta
Muscle	6:86989611	6	86989611	ENSBTAG00000016149	20	1.89975e-13	3.79084e-07	C9	CM_meta
Muscle	6:86993835	6	86993835	ENSBTAG00000026181	3	1.92637e-13	3.83843e-07	UGT1A6	CM_meta
Muscle	6:86990453	6	86990453	ENSBTAG00000016662	2	2.01566e-13	3.99908e-07	CPS1	CM_meta
Muscle	6:86993228	6	86993228	ENSBTAG00000016662	2	2.01566e-13	3.99875e-07	CPS1	CM_meta
Muscle	6:86989414	6	86989414	ENSBTAG00000016662	2	2.31975e-13	4.55519e-07	CPS1	CM_meta
Muscle	6:86992198	6	86992198	ENSBTAG00000016149	20	2.43411e-13	4.76426e-07	C9	CM_meta
Muscle	6:86992208	6	86992208	ENSBTAG00000016149	20	2.43411e-13	4.76386e-07	C9	CM_meta
Muscle	6:86989414	6	86989414	ENSBTAG00000001271	9	2.51939e-13	4.92136e-07	PLG	CM_meta
Muscle	6:86964714	6	86964714	ENSBTAG00000011720	5	2.83403e-13	5.48952e-07	HSD17B6	CM_meta
Muscle	6:86993835	6	86993835	ENSBTAG00000016662	2	2.86736e-13	5.55088e-07	CPS1	CM_meta
Muscle	6:86991193	6	86991193	ENSBTAG00000019764	15	2.88298e-13	5.57791e-07	APOA5	CM_meta
Muscle	6:86992198	6	86992198	ENSBTAG00000019616	3	3.11887e-13	6.00176e-07	APCS	CM_meta
Muscle	6:86992208	6	86992208	ENSBTAG00000019616	3	3.11887e-13	6.00127e-07	APCS	CM_meta
Muscle	6:86991193	6	86991193	ENSBTAG00000030297	7	3.25156e-13	6.23925e-07	NA	CM_meta
Muscle	6:86989611	6	86989611	ENSBTAG00000026181	3	3.30224e-13	6.3334e-07	UGT1A6	CM_meta
Muscle	6:86977253	6	86977253	ENSBTAG00000020512	X	3.37088e-13	6.45611e-07	GJB1	CM_meta
Muscle	6:86977253	6	86977253	ENSBTAG00000005963	28	3.38468e-13	6.48043e-07	MAT1A	CM_meta
Muscle	6:86989236	6	86989236	ENSBTAG00000011720	5	3.56548e-13	6.80612e-07	HSD17B6	CM_meta
Muscle	6:86989236	6	86989236	ENSBTAG00000001271	9	3.78189e-13	7.17964e-07	PLG	CM_meta
Muscle	6:86989236	6	86989236	ENSBTAG00000016662	2	3.83056e-13	7.26384e-07	CPS1	CM_meta
Muscle	6:86989953	6	86989953	ENSBTAG00000016662	2	3.84981e-13	7.29799e-07	CPS1	CM_meta
Muscle	6:86989611	6	86989611	ENSBTAG00000006745	17	4.05209e-13	7.65127e-07	FGG	CM_meta
Muscle	6:86989414	6	86989414	ENSBTAG00000021408	16	4.08752e-13	7.71136e-07	FMO1	CM_meta
Muscle	6:86989611	6	86989611	ENSBTAG00000019616	3	4.12859e-13	7.78448e-07	APCS	CM_meta
Muscle	6:86993835	6	86993835	ENSBTAG00000030297	7	4.15958e-13	7.83789e-07	NA	CM_meta
Muscle	6:86992277	6	86992277	ENSBTAG00000001271	9	4.17736e-13	7.8695e-07	PLG	CM_meta
Muscle	6:86989611	6	86989611	ENSBTAG00000016662	2	4.45546e-13	8.3553e-07	CPS1	CM_meta
Muscle	6:86989236	6	86989236	ENSBTAG00000026181	3	4.45718e-13	8.35786e-07	UGT1A6	CM_meta
Muscle	6:86992198	6	86992198	ENSBTAG00000026181	3	4.55489e-13	8.52411e-07	UGT1A6	CM_meta
Muscle	6:86992208	6	86992208	ENSBTAG00000026181	3	4.55489e-13	8.52343e-07	UGT1A6	CM_meta
Muscle	6:86992277	6	86992277	ENSBTAG00000026181	3	4.88764e-13	9.0919e-07	UGT1A6	CM_meta
Muscle	6:86989236	6	86989236	ENSBTAG00000000085	21	5.25915e-13	9.72994e-07	CYP1A2	CM_meta
Muscle	6:86989953	6	86989953	ENSBTAG00000018556	5	5.26514e-13	9.74026e-07	MGC137211	CM_meta
Muscle	6:86989414	6	86989414	ENSBTAG00000020512	X	5.27783e-13	9.7599e-07	GJB1	CM_meta
Muscle	6:86992198	6	86992198	ENSBTAG00000006745	17	5.33739e-13	9.86617e-07	FGG	CM_meta
Muscle	6:86992208	6	86992208	ENSBTAG00000006745	17	5.33739e-13	9.86539e-07	FGG	CM_meta
Muscle	6:86992277	6	86992277	ENSBTAG00000000085	21	5.47225e-13	1.00941e-06	CYP1A2	CM_meta
Muscle	6:86977253	6	86977253	ENSBTAG00000006745	17	5.66371e-13	1.04292e-06	FGG	CM_meta
Muscle	6:86993835	6	86993835	ENSBTAG00000001392	5	5.84444e-13	1.07318e-06	RDH16	CM_meta
Muscle	6:86964714	6	86964714	ENSBTAG00000005122	1	5.87959e-13	1.07896e-06	KNG1	CM_meta
Muscle	6:86989837	6	86989837	ENSBTAG00000030297	7	6.05417e-13	1.10927e-06	NA	CM_meta
Muscle	6:86992198	6	86992198	ENSBTAG00000016662	2	6.2857e-13	1.14964e-06	CPS1	CM_meta
Muscle	6:86992208	6	86992208	ENSBTAG00000016662	2	6.2857e-13	1.14955e-06	CPS1	CM_meta
Muscle	6:86992277	6	86992277	ENSBTAG00000011720	5	6.60295e-13	1.20392e-06	HSD17B6	CM_meta
Muscle	6:86964714	6	86964714	ENSBTAG00000016149	20	6.92756e-13	1.2593e-06	C9	CM_meta
Muscle	6:86964714	6	86964714	ENSBTAG00000001392	5	7.37819e-13	1.33524e-06	RDH16	CM_meta
Muscle	6:86992277	6	86992277	ENSBTAG00000016662	2	7.39459e-13	1.3378e-06	CPS1	CM_meta
Muscle	6:86964714	6	86964714	ENSBTAG00000026666	5	7.53213e-13	1.36111e-06	MGC137014	CM_meta
Muscle	6:86989611	6	86989611	ENSBTAG00000011720	5	7.90655e-13	1.42353e-06	HSD17B6	CM_meta
Muscle	6:86964714	6	86964714	ENSBTAG00000019616	3	8.25324e-13	1.48119e-06	APCS	CM_meta
Muscle	6:86990453	6	86990453	ENSBTAG00000020512	X	8.73367e-13	1.56158e-06	GJB1	CM_meta
Muscle	6:86993228	6	86993228	ENSBTAG00000020512	X	8.73367e-13	1.56146e-06	GJB1	CM_meta
Muscle	6:86989236	6	86989236	ENSBTAG00000030297	7	9.59555e-13	1.70391e-06	NA	CM_meta
Muscle	6:86989837	6	86989837	ENSBTAG00000016662	2	9.66649e-13	1.71586e-06	CPS1	CM_meta
Muscle	6:86977253	6	86977253	ENSBTAG00000010991	24	9.68124e-13	1.71796e-06	TTR	CM_meta
Muscle	6:86990453	6	86990453	ENSBTAG00000021408	16	1.0255e-12	1.81159e-06	FMO1	CM_meta
Muscle	6:86993228	6	86993228	ENSBTAG00000021408	16	1.0255e-12	1.81145e-06	FMO1	CM_meta
Muscle	6:86989611	6	86989611	ENSBTAG00000005122	1	1.21653e-12	2.12151e-06	KNG1	CM_meta
Muscle	6:86989837	6	86989837	ENSBTAG00000011720	5	1.286e-12	2.23422e-06	HSD17B6	CM_meta
Muscle	6:86992277	6	86992277	ENSBTAG00000030297	7	1.37417e-12	2.37653e-06	NA	CM_meta
Muscle	6:86992198	6	86992198	ENSBTAG00000005122	1	1.61341e-12	2.75507e-06	KNG1	CM_meta
Muscle	6:86992208	6	86992208	ENSBTAG00000005122	1	1.61341e-12	2.75487e-06	KNG1	CM_meta
Muscle	6:86992198	6	86992198	ENSBTAG00000011720	5	1.68172e-12	2.86072e-06	HSD17B6	CM_meta
Muscle	6:86992208	6	86992208	ENSBTAG00000011720	5	1.68172e-12	2.86051e-06	HSD17B6	CM_meta
Muscle	6:86991193	6	86991193	ENSBTAG00000016662	2	1.69466e-12	2.88065e-06	CPS1	CM_meta
Muscle	6:86991193	6	86991193	ENSBTAG00000010991	24	1.76101e-12	2.98761e-06	TTR	CM_meta
Muscle	6:86964714	6	86964714	ENSBTAG00000018556	5	1.9158e-12	3.22997e-06	MGC137211	CM_meta
Muscle	6:86992277	6	86992277	ENSBTAG00000001392	5	1.96542e-12	3.30629e-06	RDH16	CM_meta
Muscle	6:86993835	6	86993835	ENSBTAG00000004384	5	2.03967e-12	3.41923e-06	APOF	CM_meta
Muscle	6:86991193	6	86991193	ENSBTAG00000045969	5	2.14676e-12	3.58192e-06	APON	CM_meta
Muscle	6:86989414	6	86989414	ENSBTAG00000018556	5	2.38204e-12	3.94153e-06	MGC137211	CM_meta
Muscle	6:86991193	6	86991193	ENSBTAG00000026181	3	2.39454e-12	3.96054e-06	UGT1A6	CM_meta
Muscle	6:86977253	6	86977253	ENSBTAG00000012164	1	2.46628e-12	4.06806e-06	CP	CM_meta
Muscle	6:86977253	6	86977253	ENSBTAG00000045969	5	3.32852e-12	5.38394e-06	APON	CM_meta
Muscle	6:86989611	6	86989611	ENSBTAG00000030297	7	3.3341e-12	5.39111e-06	NA	CM_meta
Muscle	6:86989236	6	86989236	ENSBTAG00000001392	5	3.42097e-12	5.52475e-06	RDH16	CM_meta
Muscle	6:86989837	6	86989837	ENSBTAG00000001271	9	3.61647e-12	5.81972e-06	PLG	CM_meta
Muscle	6:86990453	6	86990453	ENSBTAG00000018556	5	3.88697e-12	6.21298e-06	MGC137211	CM_meta
Muscle	6:86993228	6	86993228	ENSBTAG00000018556	5	3.88697e-12	6.21255e-06	MGC137211	CM_meta
Muscle	6:86989953	6	86989953	ENSBTAG00000045969	5	3.96944e-12	6.3289e-06	APON	CM_meta
Muscle	6:86991193	6	86991193	ENSBTAG00000021408	16	3.99163e-12	6.36299e-06	FMO1	CM_meta
Muscle	6:86989236	6	86989236	ENSBTAG00000004384	5	3.9986e-12	6.37324e-06	APOF	CM_meta
Muscle	6:86989953	6	86989953	ENSBTAG00000012164	1	4.30942e-12	6.82843e-06	CP	CM_meta
Muscle	6:86989611	6	86989611	ENSBTAG00000000085	21	4.75564e-12	7.47561e-06	CYP1A2	CM_meta
Muscle	6:86991193	6	86991193	ENSBTAG00000018556	5	4.91485e-12	7.70941e-06	MGC137211	CM_meta
Muscle	6:86989953	6	86989953	ENSBTAG00000010991	24	5.08015e-12	7.94225e-06	TTR	CM_meta
Muscle	6:86992198	6	86992198	ENSBTAG00000030297	7	5.53382e-12	8.58935e-06	NA	CM_meta
Muscle	6:86992208	6	86992208	ENSBTAG00000030297	7	5.53382e-12	8.58878e-06	NA	CM_meta
Muscle	6:86989953	6	86989953	ENSBTAG00000020512	X	5.73681e-12	8.87575e-06	GJB1	CM_meta
Muscle	6:86964714	6	86964714	ENSBTAG00000022120	17	6.00939e-12	9.26581e-06	FGB	CM_meta
Muscle	6:86977253	6	86977253	ENSBTAG00000020859	19	7.06742e-12	1.07695e-05	SERPINF2	CM_meta
Muscle	6:86989837	6	86989837	ENSBTAG00000004384	5	7.10203e-12	1.08167e-05	APOF	CM_meta
Muscle	6:86993835	6	86993835	ENSBTAG00000019764	15	7.25207e-12	1.1021e-05	APOA5	CM_meta
Muscle	6:86989837	6	86989837	ENSBTAG00000001392	5	7.71596e-12	1.16717e-05	RDH16	CM_meta
Muscle	6:86992277	6	86992277	ENSBTAG00000004384	5	8.74868e-12	1.30942e-05	APOF	CM_meta
Muscle	6:86989837	6	86989837	ENSBTAG00000000085	21	8.99911e-12	1.34289e-05	CYP1A2	CM_meta
Muscle	6:86991193	6	86991193	ENSBTAG00000012164	1	9.01262e-12	1.34474e-05	CP	CM_meta
Muscle	6:86990453	6	86990453	ENSBTAG00000045969	5	9.2611e-12	1.37832e-05	APON	CM_meta
Muscle	6:86993228	6	86993228	ENSBTAG00000045969	5	9.2611e-12	1.37823e-05	APON	CM_meta
Muscle	6:86992198	6	86992198	ENSBTAG00000000085	21	1.12023e-11	1.64446e-05	CYP1A2	CM_meta
Muscle	6:86992208	6	86992208	ENSBTAG00000000085	21	1.12023e-11	1.64436e-05	CYP1A2	CM_meta
Muscle	6:86989953	6	86989953	ENSBTAG00000005963	28	1.20709e-11	1.76088e-05	MAT1A	CM_meta
Muscle	6:86993835	6	86993835	ENSBTAG00000010991	24	1.21337e-11	1.76906e-05	TTR	CM_meta
Muscle	6:86993835	6	86993835	ENSBTAG00000018556	5	1.27417e-11	1.84832e-05	MGC137211	CM_meta
Muscle	6:86989953	6	86989953	ENSBTAG00000017280	7	1.31451e-11	1.90121e-05	C3	CM_meta
Muscle	6:86990453	6	86990453	ENSBTAG00000010991	24	1.31914e-11	1.90756e-05	TTR	CM_meta
Muscle	6:86993228	6	86993228	ENSBTAG00000010991	24	1.31914e-11	1.90744e-05	TTR	CM_meta
Muscle	6:86989236	6	86989236	ENSBTAG00000019764	15	1.32578e-11	1.91645e-05	APOA5	CM_meta
Muscle	6:86989236	6	86989236	ENSBTAG00000018556	5	1.41054e-11	2.02777e-05	MGC137211	CM_meta
Muscle	6:86992277	6	86992277	ENSBTAG00000010991	24	1.49755e-11	2.14161e-05	TTR	CM_meta
Muscle	6:86964714	6	86964714	ENSBTAG00000020512	X	1.62686e-11	2.3104e-05	GJB1	CM_meta
Muscle	6:86989414	6	86989414	ENSBTAG00000045969	5	1.85258e-11	2.60052e-05	APON	CM_meta
Muscle	6:86989236	6	86989236	ENSBTAG00000010991	24	1.96714e-11	2.74383e-05	TTR	CM_meta
Muscle	6:86964714	6	86964714	ENSBTAG00000000085	21	2.19612e-11	3.03589e-05	CYP1A2	CM_meta
Muscle	6:86989611	6	86989611	ENSBTAG00000018556	5	2.26318e-11	3.12163e-05	MGC137211	CM_meta
Muscle	6:86989414	6	86989414	ENSBTAG00000005963	28	2.26891e-11	3.1288e-05	MAT1A	CM_meta
Muscle	6:86964714	6	86964714	ENSBTAG00000016662	2	2.26906e-11	3.12882e-05	CPS1	CM_meta
Muscle	6:86992277	6	86992277	ENSBTAG00000019764	15	2.27514e-11	3.13684e-05	APOA5	CM_meta
Muscle	6:86964714	6	86964714	ENSBTAG00000004384	5	2.52155e-11	3.4475e-05	APOF	CM_meta
Muscle	6:86990453	6	86990453	ENSBTAG00000012164	1	3.17437e-11	4.25748e-05	CP	CM_meta
Muscle	6:86993228	6	86993228	ENSBTAG00000012164	1	3.17437e-11	4.25724e-05	CP	CM_meta
Muscle	6:86990453	6	86990453	ENSBTAG00000013973	17	3.24605e-11	4.34249e-05	SERPIND1	CM_meta
Muscle	6:86993228	6	86993228	ENSBTAG00000013973	17	3.24605e-11	4.34224e-05	SERPIND1	CM_meta
Muscle	6:86992198	6	86992198	ENSBTAG00000018556	5	3.68598e-11	4.87589e-05	MGC137211	CM_meta
Muscle	6:86992208	6	86992208	ENSBTAG00000018556	5	3.68598e-11	4.87561e-05	MGC137211	CM_meta
Muscle	6:86991193	6	86991193	ENSBTAG00000005963	28	3.68989e-11	4.87996e-05	MAT1A	CM_meta
Muscle	6:86991193	6	86991193	ENSBTAG00000001265	1	3.81765e-11	5.0362e-05	HRG	CM_meta
Muscle	6:86989611	6	86989611	ENSBTAG00000001271	9	3.91715e-11	5.15706e-05	PLG	CM_meta
Muscle	6:86989611	6	86989611	ENSBTAG00000004384	5	3.92479e-11	5.16567e-05	APOF	CM_meta
Muscle	6:86989953	6	86989953	ENSBTAG00000020597	16	3.95592e-11	5.20141e-05	FMO3	CM_meta
Muscle	6:86991193	6	86991193	ENSBTAG00000020512	X	4.02001e-11	5.27772e-05	GJB1	CM_meta
Muscle	6:86964714	6	86964714	ENSBTAG00000030297	7	4.0226e-11	5.27936e-05	NA	CM_meta
Muscle	6:86989414	6	86989414	ENSBTAG00000013973	17	4.11595e-11	5.38835e-05	SERPIND1	CM_meta
Muscle	6:86977253	6	86977253	ENSBTAG00000031647	7	4.90015e-11	6.31838e-05	LRG1	CM_meta
Muscle	6:86989837	6	86989837	ENSBTAG00000010991	24	5.23581e-11	6.71186e-05	TTR	CM_meta
Muscle	6:86992277	6	86992277	ENSBTAG00000018556	5	5.33e-11	6.82146e-05	MGC137211	CM_meta
Muscle	6:86989414	6	86989414	ENSBTAG00000012164	1	5.68121e-11	7.23203e-05	CP	CM_meta
Muscle	6:86990453	6	86990453	ENSBTAG00000005963	28	5.7481e-11	7.30928e-05	MAT1A	CM_meta
Muscle	6:86993228	6	86993228	ENSBTAG00000005963	28	5.7481e-11	7.30888e-05	MAT1A	CM_meta
Muscle	6:86993835	6	86993835	ENSBTAG00000021408	16	5.8218e-11	7.39341e-05	FMO1	CM_meta
Muscle	6:86989414	6	86989414	ENSBTAG00000010991	24	6.0161e-11	7.62248e-05	TTR	CM_meta
Muscle	6:86989414	6	86989414	ENSBTAG00000001265	1	6.0518e-11	7.65989e-05	HRG	CM_meta
Muscle	6:86989236	6	86989236	ENSBTAG00000021408	16	6.10973e-11	7.72781e-05	FMO1	CM_meta
Muscle	6:86989837	6	86989837	ENSBTAG00000019764	15	7.52979e-11	9.34179e-05	APOA5	CM_meta
Muscle	6:86989953	6	86989953	ENSBTAG00000013973	17	8.33775e-11	0.000102401	SERPIND1	CM_meta
Muscle	6:86989953	6	86989953	ENSBTAG00000001265	1	8.62722e-11	0.000105598	HRG	CM_meta
Muscle	6:86977253	6	86977253	ENSBTAG00000017280	7	8.81251e-11	0.000107636	C3	CM_meta
Muscle	6:86992198	6	86992198	ENSBTAG00000004384	5	8.89757e-11	0.000108579	APOF	CM_meta
Muscle	6:86992208	6	86992208	ENSBTAG00000004384	5	8.89757e-11	0.000108574	APOF	CM_meta
Muscle	6:86989837	6	86989837	ENSBTAG00000018556	5	8.99294e-11	0.000109613	MGC137211	CM_meta
Muscle	6:86992198	6	86992198	ENSBTAG00000001271	9	9.40323e-11	0.000114105	PLG	CM_meta
Muscle	6:86992208	6	86992208	ENSBTAG00000001271	9	9.40323e-11	0.0001141	PLG	CM_meta
Muscle	6:86990453	6	86990453	ENSBTAG00000001265	1	9.99129e-11	0.000120552	HRG	CM_meta
Muscle	6:86993228	6	86993228	ENSBTAG00000001265	1	9.99129e-11	0.000120546	HRG	CM_meta
Muscle	6:86990453	6	86990453	ENSBTAG00000017280	7	1.00667e-10	0.000121387	C3	CM_meta
Muscle	6:86993228	6	86993228	ENSBTAG00000017280	7	1.00667e-10	0.000121381	C3	CM_meta
Muscle	6:86991193	6	86991193	ENSBTAG00000020597	16	1.0283e-10	0.000123754	FMO3	CM_meta
Muscle	6:86989837	6	86989837	ENSBTAG00000021408	16	1.04651e-10	0.000125747	FMO1	CM_meta
Muscle	6:86989953	6	86989953	ENSBTAG00000031647	7	1.25277e-10	0.000147541	LRG1	CM_meta
Muscle	6:86992277	6	86992277	ENSBTAG00000020512	X	1.34825e-10	0.000157659	GJB1	CM_meta
Muscle	6:86989414	6	86989414	ENSBTAG00000017280	7	1.36308e-10	0.000159211	C3	CM_meta
Muscle	6:86993835	6	86993835	ENSBTAG00000013973	17	1.4119e-10	0.000164375	SERPIND1	CM_meta
Muscle	6:86990453	6	86990453	ENSBTAG00000020597	16	1.44914e-10	0.000168311	FMO3	CM_meta
Muscle	6:86993228	6	86993228	ENSBTAG00000020597	16	1.44914e-10	0.000168303	FMO3	CM_meta
Muscle	6:86989414	6	86989414	ENSBTAG00000031647	7	1.49836e-10	0.000173489	LRG1	CM_meta
Muscle	6:86991193	6	86991193	ENSBTAG00000013973	17	1.50508e-10	0.000174181	SERPIND1	CM_meta
Muscle	6:86989414	6	86989414	ENSBTAG00000020597	16	1.57222e-10	0.000181177	FMO3	CM_meta
Muscle	6:86989414	6	86989414	ENSBTAG00000001392	5	1.64321e-10	0.000188674	RDH16	CM_meta
Muscle	6:86993835	6	86993835	ENSBTAG00000020512	X	1.77357e-10	0.000202339	GJB1	CM_meta
Muscle	6:86989611	6	86989611	ENSBTAG00000019764	15	1.80374e-10	0.000205403	APOA5	CM_meta
Muscle	6:86989611	6	86989611	ENSBTAG00000001392	5	1.83415e-10	0.000208533	RDH16	CM_meta
Muscle	6:86977253	6	86977253	ENSBTAG00000021408	16	1.84382e-10	0.000209491	FMO1	CM_meta
Muscle	6:86989236	6	86989236	ENSBTAG00000013973	17	1.9543e-10	0.000220903	SERPIND1	CM_meta
Muscle	6:86990453	6	86990453	ENSBTAG00000031647	7	2.23955e-10	0.000249718	LRG1	CM_meta
Muscle	6:86993228	6	86993228	ENSBTAG00000031647	7	2.23955e-10	0.000249706	LRG1	CM_meta
Muscle	6:86989953	6	86989953	ENSBTAG00000020859	19	2.24745e-10	0.000250515	SERPINF2	CM_meta
Muscle	6:86989611	6	86989611	ENSBTAG00000013973	17	2.25234e-10	0.000251025	SERPIND1	CM_meta
Muscle	6:86992277	6	86992277	ENSBTAG00000045969	5	2.30792e-10	0.000256636	APON	CM_meta
Muscle	6:86993835	6	86993835	ENSBTAG00000045969	5	2.35393e-10	0.00026121	APON	CM_meta
Muscle	6:86989953	6	86989953	ENSBTAG00000001392	5	2.43634e-10	0.000269263	RDH16	CM_meta
Muscle	6:86964714	6	86964714	ENSBTAG00000001265	1	2.48291e-10	0.000273768	HRG	CM_meta
Muscle	6:86992277	6	86992277	ENSBTAG00000021408	16	2.49423e-10	0.000274874	FMO1	CM_meta
Muscle	6:86992277	6	86992277	ENSBTAG00000013973	17	2.51114e-10	0.000276582	SERPIND1	CM_meta
Muscle	6:86989837	6	86989837	ENSBTAG00000020512	X	2.513e-10	0.000276774	GJB1	CM_meta
Muscle	6:86989837	6	86989837	ENSBTAG00000045969	5	2.61151e-10	0.000286685	APON	CM_meta
Muscle	6:86990453	6	86990453	ENSBTAG00000001392	5	2.67393e-10	0.0002928	RDH16	CM_meta
Muscle	6:86993228	6	86993228	ENSBTAG00000001392	5	2.67393e-10	0.000292787	RDH16	CM_meta
Muscle	6:86989837	6	86989837	ENSBTAG00000017280	7	2.72111e-10	0.000297607	C3	CM_meta
Muscle	6:86964714	6	86964714	ENSBTAG00000017280	7	2.86137e-10	0.000311471	C3	CM_meta
Muscle	6:86993835	6	86993835	ENSBTAG00000017280	7	3.00921e-10	0.000326057	C3	CM_meta
Muscle	6:86989236	6	86989236	ENSBTAG00000017280	7	3.06716e-10	0.000331802	C3	CM_meta
Muscle	6:86992198	6	86992198	ENSBTAG00000013973	17	3.08535e-10	0.000333524	SERPIND1	CM_meta
Muscle	6:86992208	6	86992208	ENSBTAG00000013973	17	3.08535e-10	0.000333509	SERPIND1	CM_meta
Muscle	6:86992198	6	86992198	ENSBTAG00000001392	5	3.20308e-10	0.000344842	RDH16	CM_meta
Muscle	6:86992208	6	86992208	ENSBTAG00000001392	5	3.20308e-10	0.000344826	RDH16	CM_meta
Muscle	6:86992198	6	86992198	ENSBTAG00000020512	X	3.33506e-10	0.000357482	GJB1	CM_meta
Muscle	6:86992208	6	86992208	ENSBTAG00000020512	X	3.33506e-10	0.000357465	GJB1	CM_meta
Muscle	6:86989611	6	86989611	ENSBTAG00000021408	16	3.34384e-10	0.000358308	FMO1	CM_meta
Muscle	6:86989837	6	86989837	ENSBTAG00000013973	17	3.5084e-10	0.000373985	SERPIND1	CM_meta
Muscle	6:86992198	6	86992198	ENSBTAG00000019764	15	3.66992e-10	0.000389544	APOA5	CM_meta
Muscle	6:86992208	6	86992208	ENSBTAG00000019764	15	3.66992e-10	0.000389527	APOA5	CM_meta
Muscle	6:86989236	6	86989236	ENSBTAG00000045969	5	3.71999e-10	0.000394202	APON	CM_meta
Muscle	6:86993835	6	86993835	ENSBTAG00000001265	1	4.60747e-10	0.00047746	HRG	CM_meta
Muscle	6:86989236	6	86989236	ENSBTAG00000020512	X	4.66779e-10	0.000483051	GJB1	CM_meta
Muscle	6:86989611	6	86989611	ENSBTAG00000045969	5	5.02248e-10	0.000515318	APON	CM_meta
Muscle	6:86992277	6	86992277	ENSBTAG00000012164	1	5.11975e-10	0.000523996	CP	CM_meta
Muscle	6:86964714	6	86964714	ENSBTAG00000031647	7	5.97464e-10	0.000602561	LRG1	CM_meta
Muscle	6:86989837	6	86989837	ENSBTAG00000020597	16	6.648e-10	0.000661239	FMO3	CM_meta
Muscle	6:86992277	6	86992277	ENSBTAG00000017280	7	6.66035e-10	0.000662299	C3	CM_meta
Muscle	6:86989611	6	86989611	ENSBTAG00000020512	X	6.75087e-10	0.000670282	GJB1	CM_meta
Muscle	6:86989611	6	86989611	ENSBTAG00000010991	24	6.80171e-10	0.000674675	TTR	CM_meta
Muscle	6:86964714	6	86964714	ENSBTAG00000012164	1	6.87345e-10	0.000680873	CP	CM_meta
Muscle	6:86977253	6	86977253	ENSBTAG00000013973	17	7.20331e-10	0.000709875	SERPIND1	CM_meta
Muscle	6:86992198	6	86992198	ENSBTAG00000045969	5	7.73081e-10	0.000756257	APON	CM_meta
Muscle	6:86992208	6	86992208	ENSBTAG00000045969	5	7.73081e-10	0.000756226	APON	CM_meta
Muscle	6:86989414	6	86989414	ENSBTAG00000020859	19	8.10014e-10	0.000788391	SERPINF2	CM_meta
Muscle	6:86993835	6	86993835	ENSBTAG00000012164	1	8.57055e-10	0.000829274	CP	CM_meta
Muscle	6:86992198	6	86992198	ENSBTAG00000021408	16	8.70298e-10	0.000840706	FMO1	CM_meta
Muscle	6:86992208	6	86992208	ENSBTAG00000021408	16	8.70298e-10	0.000840671	FMO1	CM_meta
Muscle	6:86964714	6	86964714	ENSBTAG00000019764	15	8.79149e-10	0.000848142	APOA5	CM_meta
Muscle	6:86964714	6	86964714	ENSBTAG00000001271	9	1.14029e-09	0.00106983	PLG	CM_meta
Muscle	6:86977253	6	86977253	ENSBTAG00000021386	3	1.2226e-09	0.00113758	ANGPTL3	CM_meta
Muscle	6:86991193	6	86991193	ENSBTAG00000031647	7	1.22652e-09	0.00114096	LRG1	CM_meta
Muscle	6:86991193	6	86991193	ENSBTAG00000011021	18	1.26867e-09	0.00117575	CES1	CM_meta
Muscle	6:86991193	6	86991193	ENSBTAG00000020859	19	1.27814e-09	0.00118397	SERPINF2	CM_meta
Muscle	6:86991193	6	86991193	ENSBTAG00000017280	7	1.29442e-09	0.00119759	C3	CM_meta
Muscle	6:86992277	6	86992277	ENSBTAG00000001265	1	1.31485e-09	0.00121434	HRG	CM_meta
Muscle	6:86989953	6	86989953	ENSBTAG00000011021	18	1.44101e-09	0.00131702	CES1	CM_meta
Muscle	6:86964714	6	86964714	ENSBTAG00000005963	28	1.45762e-09	0.00133034	MAT1A	CM_meta
Muscle	6:86989236	6	86989236	ENSBTAG00000012164	1	1.59105e-09	0.00143741	CP	CM_meta
Muscle	6:86992198	6	86992198	ENSBTAG00000010991	24	1.59621e-09	0.00144152	TTR	CM_meta
Muscle	6:86992208	6	86992208	ENSBTAG00000010991	24	1.59621e-09	0.00144146	TTR	CM_meta
Muscle	6:86990453	6	86990453	ENSBTAG00000020859	19	1.81261e-09	0.00161428	SERPINF2	CM_meta
Muscle	6:86993228	6	86993228	ENSBTAG00000020859	19	1.81261e-09	0.00161422	SERPINF2	CM_meta
Muscle	6:86991193	6	86991193	ENSBTAG00000001392	5	1.92494e-09	0.00170248	RDH16	CM_meta
Muscle	6:86989236	6	86989236	ENSBTAG00000001265	1	2.07246e-09	0.00181684	HRG	CM_meta
Muscle	6:86989611	6	86989611	ENSBTAG00000001265	1	2.57757e-09	0.0022017	HRG	CM_meta
Muscle	6:86989837	6	86989837	ENSBTAG00000001265	1	2.98405e-09	0.00250296	HRG	CM_meta
Muscle	6:86990453	6	86990453	ENSBTAG00000011021	18	3.24214e-09	0.00269287	CES1	CM_meta
Muscle	6:86993228	6	86993228	ENSBTAG00000011021	18	3.24214e-09	0.00269277	CES1	CM_meta
Muscle	6:86989953	6	86989953	ENSBTAG00000023939	26	3.41452e-09	0.00281598	NA	CM_meta
Muscle	6:86989953	6	86989953	ENSBTAG00000001881	10	3.50006e-09	0.00287886	SLC10A1	CM_meta
Muscle	6:86989953	6	86989953	ENSBTAG00000021386	3	3.5274e-09	0.0028976	ANGPTL3	CM_meta
Muscle	6:86964714	6	86964714	ENSBTAG00000001881	10	3.64908e-09	0.00298371	SLC10A1	CM_meta
Muscle	6:86989611	6	86989611	ENSBTAG00000020597	16	3.71051e-09	0.00302742	FMO3	CM_meta
Muscle	6:86977253	6	86977253	ENSBTAG00000004362	16	3.76287e-09	0.00306377	SERPINC1	CM_meta
Muscle	6:86989414	6	86989414	ENSBTAG00000011021	18	4.16498e-09	0.00335062	CES1	CM_meta
Muscle	6:86989236	6	86989236	ENSBTAG00000001881	10	4.26816e-09	0.00342194	SLC10A1	CM_meta
Muscle	6:86991193	6	86991193	ENSBTAG00000023939	26	4.62863e-09	0.00367404	NA	CM_meta
Muscle	6:86992198	6	86992198	ENSBTAG00000001265	1	4.9888e-09	0.00392801	HRG	CM_meta
Muscle	6:86992208	6	86992208	ENSBTAG00000001265	1	4.9888e-09	0.00392788	HRG	CM_meta
Muscle	6:86964714	6	86964714	ENSBTAG00000021408	16	5.01584e-09	0.00394561	FMO1	CM_meta
Muscle	6:86992198	6	86992198	ENSBTAG00000020597	16	6.18693e-09	0.00473213	FMO3	CM_meta
Muscle	6:86992208	6	86992208	ENSBTAG00000020597	16	6.18693e-09	0.00473198	FMO3	CM_meta
Muscle	6:86964714	6	86964714	ENSBTAG00000013973	17	7.6883e-09	0.0057174	SERPIND1	CM_meta
Muscle	6:86993835	6	86993835	ENSBTAG00000020597	16	7.79877e-09	0.00578567	FMO3	CM_meta
Muscle	6:86991193	6	86991193	ENSBTAG00000021386	3	7.95334e-09	0.00588403	ANGPTL3	CM_meta
Muscle	6:86993835	6	86993835	ENSBTAG00000005963	28	8.44662e-09	0.00619813	MAT1A	CM_meta
Muscle	6:86989414	6	86989414	ENSBTAG00000023939	26	8.83945e-09	0.00644542	NA	CM_meta
Muscle	6:86964714	6	86964714	ENSBTAG00000020859	19	9.65166e-09	0.00694835	SERPINF2	CM_meta
Muscle	6:86992277	6	86992277	ENSBTAG00000020597	16	1.08805e-08	0.00770092	FMO3	CM_meta
Muscle	6:86989414	6	86989414	ENSBTAG00000021386	3	1.0929e-08	0.00773037	ANGPTL3	CM_meta
Muscle	6:86993835	6	86993835	ENSBTAG00000001881	10	1.19182e-08	0.00834036	SLC10A1	CM_meta
Muscle	6:86990453	6	86990453	ENSBTAG00000021386	3	1.2188e-08	0.0085049	ANGPTL3	CM_meta
Muscle	6:86993228	6	86993228	ENSBTAG00000021386	3	1.2188e-08	0.00850465	ANGPTL3	CM_meta
Muscle	6:86989414	6	86989414	ENSBTAG00000001881	10	1.22374e-08	0.00853407	SLC10A1	CM_meta
Muscle	6:86989236	6	86989236	ENSBTAG00000023939	26	1.38313e-08	0.00947114	NA	CM_meta
Muscle	6:86990453	6	86990453	ENSBTAG00000023939	26	1.41502e-08	0.00965469	NA	CM_meta
Muscle	6:86993228	6	86993228	ENSBTAG00000023939	26	1.41502e-08	0.00965441	NA	CM_meta
Muscle	6:86993835	6	86993835	ENSBTAG00000031647	7	1.4505e-08	0.00986276	LRG1	CM_meta
Muscle	6:86989837	6	86989837	ENSBTAG00000012164	1	1.58503e-08	0.0106456	CP	CM_meta
Muscle	6:86964714	6	86964714	ENSBTAG00000020597	16	1.83506e-08	0.01206	FMO3	CM_meta
Muscle	6:86977253	6	86977253	ENSBTAG00000020597	16	1.88332e-08	0.0123201	FMO3	CM_meta
Muscle	6:86990453	6	86990453	ENSBTAG00000001881	10	2.06782e-08	0.0133483	SLC10A1	CM_meta
Muscle	6:86993228	6	86993228	ENSBTAG00000001881	10	2.06782e-08	0.0133479	SLC10A1	CM_meta
Muscle	6:86989236	6	86989236	ENSBTAG00000005963	28	2.21813e-08	0.0141687	MAT1A	CM_meta
Muscle	6:86993835	6	86993835	ENSBTAG00000023939	26	2.27735e-08	0.0144841	NA	CM_meta
Muscle	6:86989837	6	86989837	ENSBTAG00000020859	19	2.29576e-08	0.0145799	SERPINF2	CM_meta
Muscle	6:86992277	6	86992277	ENSBTAG00000005963	28	2.66051e-08	0.0165111	MAT1A	CM_meta
Muscle	6:86964714	6	86964714	ENSBTAG00000004362	16	2.81002e-08	0.01728	SERPINC1	CM_meta
Muscle	6:86992277	6	86992277	ENSBTAG00000001881	10	2.93102e-08	0.0178984	SLC10A1	CM_meta
Muscle	6:86989236	6	86989236	ENSBTAG00000020597	16	3.02304e-08	0.0183608	FMO3	CM_meta
Muscle	6:86989236	6	86989236	ENSBTAG00000031647	7	3.04035e-08	0.0184459	LRG1	CM_meta
Muscle	6:86993835	6	86993835	ENSBTAG00000020859	19	3.21619e-08	0.0193418	SERPINF2	CM_meta
Muscle	6:86989611	6	86989611	ENSBTAG00000020859	19	3.31448e-08	0.0198326	SERPINF2	CM_meta
Muscle	6:86989611	6	86989611	ENSBTAG00000017280	7	3.35007e-08	0.0200075	C3	CM_meta
Muscle	6:86989837	6	86989837	ENSBTAG00000005963	28	3.41629e-08	0.0203318	MAT1A	CM_meta
Muscle	6:86977253	6	86977253	ENSBTAG00000051904	3	3.44217e-08	0.0204568	NA	CM_meta
Muscle	6:86990453	6	86990453	ENSBTAG00000006354	18	3.72852e-08	0.0218688	HP	CM_meta
Muscle	6:86993228	6	86993228	ENSBTAG00000006354	18	3.72852e-08	0.0218683	HP	CM_meta
Muscle	6:86992198	6	86992198	ENSBTAG00000017280	7	4.49298e-08	0.0255741	C3	CM_meta
Muscle	6:86992208	6	86992208	ENSBTAG00000017280	7	4.49298e-08	0.0255735	C3	CM_meta
Muscle	6:86989611	6	86989611	ENSBTAG00000001881	10	4.62808e-08	0.026224	SLC10A1	CM_meta
Muscle	6:86992277	6	86992277	ENSBTAG00000031647	7	4.70806e-08	0.026594	LRG1	CM_meta
Muscle	6:86992277	6	86992277	ENSBTAG00000023939	26	4.7855e-08	0.0269609	NA	CM_meta
Muscle	6:86989953	6	86989953	ENSBTAG00000006354	18	5.83393e-08	0.0317252	HP	CM_meta
Muscle	6:86079692	6	86079692	ENSBTAG00000033221	20	5.93924e-08	0.0321841	CCDC152	CM_meta
Muscle	6:86989611	6	86989611	ENSBTAG00000005963	28	6.01843e-08	0.0325406	MAT1A	CM_meta
Muscle	6:86992198	6	86992198	ENSBTAG00000020859	19	6.05925e-08	0.0327215	SERPINF2	CM_meta
Muscle	6:86992208	6	86992208	ENSBTAG00000020859	19	6.05925e-08	0.0327207	SERPINF2	CM_meta
Muscle	6:86989236	6	86989236	ENSBTAG00000020859	19	6.4762e-08	0.0345328	SERPINF2	CM_meta
Muscle	6:86989837	6	86989837	ENSBTAG00000001881	10	6.74863e-08	0.0357121	SLC10A1	CM_meta
Muscle	6:86992198	6	86992198	ENSBTAG00000012164	1	6.83718e-08	0.0360979	CP	CM_meta
Muscle	6:86992208	6	86992208	ENSBTAG00000012164	1	6.83718e-08	0.0360971	CP	CM_meta
Muscle	6:86992198	6	86992198	ENSBTAG00000001881	10	7.59579e-08	0.0393055	SLC10A1	CM_meta
Muscle	6:86992208	6	86992208	ENSBTAG00000001881	10	7.59579e-08	0.0393047	SLC10A1	CM_meta
Muscle	6:86977253	6	86977253	ENSBTAG00000007975	9	7.85928e-08	0.0403832	ALDH8A1	CM_meta
Muscle	6:86989611	6	86989611	ENSBTAG00000012164	1	8.10418e-08	0.0413779	CP	CM_meta
Muscle	6:86977253	6	86977253	ENSBTAG00000006354	18	8.46652e-08	0.0428664	HP	CM_meta
Muscle	6:86992277	6	86992277	ENSBTAG00000032656	1	8.50731e-08	0.0430396	CPN2	CM_meta
Muscle	6:86964714	6	86964714	ENSBTAG00000011021	18	8.6457e-08	0.043602	CES1	CM_meta
Muscle	6:86989837	6	86989837	ENSBTAG00000031647	7	9.03306e-08	0.0451206	LRG1	CM_meta
Muscle	6:86977253	6	86977253	ENSBTAG00000030882	18	9.17659e-08	0.0456719	NA	CM_meta
Muscle	6:86993835	6	86993835	ENSBTAG00000021386	3	9.25911e-08	0.046	ANGPTL3	CM_meta
Muscle	14:542449	14	542449	ENSBTAG00000017851	11	9.37437e-08	0.0464354	RXRA	CM_meta
Muscle	14:565009	14	565009	ENSBTAG00000014768	4	9.65537e-08	0.0475224	ZNF786	CM_meta
Macrophage	14:576619	14	576619	ENSBTAG00000017719	21	4.35391e-08	0.024163	AKAP6	CM_meta
Macrophage	6:86877334	6	86877334	ENSBTAG00000019453	11	5.14794e-08	0.0262972	PTGES	CM_meta
Macrophage	6:86843507	6	86843507	ENSBTAG00000019453	11	8.51985e-08	0.033349	PTGES	CM_meta
Macrophage	6:86877938	6	86877938	ENSBTAG00000019453	11	8.89676e-08	0.0339538	PTGES	CM_meta
Macrophage	6:86874960	6	86874960	ENSBTAG00000019723	19	1.18998e-07	0.0390292	PEX12	CM_meta
Macrophage	14:607820	14	607820	ENSBTAG00000013843	5	1.21753e-07	0.039404	ACVRL1	CM_meta
Macrophage	14:608230	14	608230	ENSBTAG00000013843	5	1.21753e-07	0.0394032	ACVRL1	CM_meta
Macrophage	6:86874149	6	86874149	ENSBTAG00000019723	19	1.4389e-07	0.0427495	PEX12	CM_meta
Macrophage	6:86874157	6	86874157	ENSBTAG00000019723	19	1.4389e-07	0.0427487	PEX12	CM_meta
Macrophage	6:86874243	6	86874243	ENSBTAG00000019723	19	1.4389e-07	0.042748	PEX12	CM_meta
Macrophage	6:86874872	6	86874872	ENSBTAG00000019723	19	1.4389e-07	0.0427472	PEX12	CM_meta
Macrophage	14:607820	14	607820	ENSBTAG00000052866	3	1.64776e-07	0.0454809	NA	CM_meta
Macrophage	14:608230	14	608230	ENSBTAG00000052866	3	1.64776e-07	0.0454801	NA	CM_meta
Macrophage	6:86872146	6	86872146	ENSBTAG00000019453	11	1.71737e-07	0.0462605	PTGES	CM_meta
Macrophage	6:86844930	6	86844930	ENSBTAG00000019453	11	1.81144e-07	0.0474642	PTGES	CM_meta
Macrophage	6:86844935	6	86844935	ENSBTAG00000019453	11	1.81144e-07	0.0474634	PTGES	CM_meta
Macrophage	6:86844936	6	86844936	ENSBTAG00000019453	11	1.81144e-07	0.0474627	PTGES	CM_meta
Macrophage	6:86845117	6	86845117	ENSBTAG00000019453	11	1.81144e-07	0.0474619	PTGES	CM_meta
Macrophage	6:86845123	6	86845123	ENSBTAG00000019453	11	1.81144e-07	0.0474611	PTGES	CM_meta
Macrophage	6:86845151	6	86845151	ENSBTAG00000019453	11	1.81144e-07	0.0474604	PTGES	CM_meta
Macrophage	6:86845152	6	86845152	ENSBTAG00000019453	11	1.81144e-07	0.0474596	PTGES	CM_meta
Macrophage	6:86874076	6	86874076	ENSBTAG00000019723	19	1.82229e-07	0.0476031	PEX12	CM_meta
Macrophage	6:86874081	6	86874081	ENSBTAG00000019723	19	1.82229e-07	0.0476023	PEX12	CM_meta
Macrophage	6:86844173	6	86844173	ENSBTAG00000019453	11	1.9013e-07	0.0485755	PTGES	CM_meta
Macrophage	6:86868079	6	86868079	ENSBTAG00000019453	11	2.00464e-07	0.0498421	PTGES	CM_meta
Macrophage	6:86870863	6	86870863	ENSBTAG00000019453	11	2.00464e-07	0.0498413	PTGES	CM_meta
Macrophage	6:86871101	6	86871101	ENSBTAG00000019453	11	2.00464e-07	0.0498406	PTGES	CM_meta
Adipose	6:86989953	6	86989953	ENSBTAG00000005122	1	9.1453e-10	0.00997417	KNG1	CM_meta
Adipose	6:86990453	6	86990453	ENSBTAG00000005122	1	9.1453e-10	0.00997009	KNG1	CM_meta
Adipose	6:86991193	6	86991193	ENSBTAG00000005122	1	9.1453e-10	0.00996601	KNG1	CM_meta
Ovary	21:57157169	21	57157169	ENSBTAG00000010609	4	3.59056e-08	0.0330493	STK31	CM_meta
Ovary	21:57157185	21	57157185	ENSBTAG00000044197	28	3.99135e-08	0.0351343	EDARADD	CM_meta
Ovary	21:57157189	21	57157189	ENSBTAG00000044197	28	3.99135e-08	0.0351332	EDARADD	CM_meta
Muscle	6:86977253	6	86977253	ENSBTAG00000003564	15	2.52386e-21	1.88359e-14	HPX	SCS_meta
Muscle	6:86989414	6	86989414	ENSBTAG00000001638	17	4.28652e-20	2.62637e-13	FGA	SCS_meta
Muscle	6:86977253	6	86977253	ENSBTAG00000001638	17	6.31439e-20	3.75454e-13	FGA	SCS_meta
Muscle	6:86989953	6	86989953	ENSBTAG00000001638	17	7.3639e-20	4.33805e-13	FGA	SCS_meta
Muscle	6:86977253	6	86977253	ENSBTAG00000005122	1	9.23543e-20	5.35482e-13	KNG1	SCS_meta
Muscle	6:86990453	6	86990453	ENSBTAG00000001638	17	2.38706e-19	1.29836e-12	FGA	SCS_meta
Muscle	6:86993228	6	86993228	ENSBTAG00000001638	17	2.38706e-19	1.29806e-12	FGA	SCS_meta
Muscle	6:86977253	6	86977253	ENSBTAG00000016151	19	2.94609e-19	1.58233e-12	VTN	SCS_meta
Muscle	6:86977253	6	86977253	ENSBTAG00000018843	21	4.05327e-19	2.12701e-12	SERPINA1	SCS_meta
Muscle	6:86977253	6	86977253	ENSBTAG00000030683	5	5.38058e-19	2.77226e-12	NA	SCS_meta
Muscle	6:86977253	6	86977253	ENSBTAG00000008505	11	1.39501e-18	6.72547e-12	APOB	SCS_meta
Muscle	6:86989953	6	86989953	ENSBTAG00000030683	5	1.47536e-18	7.08383e-12	NA	SCS_meta
Muscle	6:86977253	6	86977253	ENSBTAG00000011720	5	2.1546e-18	1.01001e-11	HSD17B6	SCS_meta
Muscle	6:86964714	6	86964714	ENSBTAG00000001638	17	2.44814e-18	1.13899e-11	FGA	SCS_meta
Muscle	6:86977253	6	86977253	ENSBTAG00000019616	3	2.98985e-18	1.37098e-11	APCS	SCS_meta
Muscle	6:86993835	6	86993835	ENSBTAG00000003564	15	3.97302e-18	1.77614e-11	HPX	SCS_meta
Muscle	6:86977253	6	86977253	ENSBTAG00000018365	26	6.20632e-18	2.68779e-11	CYP2E1	SCS_meta
Muscle	6:86991193	6	86991193	ENSBTAG00000001638	17	6.37123e-18	2.75465e-11	FGA	SCS_meta
Muscle	6:86992277	6	86992277	ENSBTAG00000003564	15	6.62882e-18	2.85553e-11	HPX	SCS_meta
Muscle	6:86977253	6	86977253	ENSBTAG00000003898	3	8.8736e-18	3.73506e-11	HMGCS2	SCS_meta
Muscle	6:86989414	6	86989414	ENSBTAG00000030683	5	1.13894e-17	4.70321e-11	NA	SCS_meta
Muscle	6:86989953	6	86989953	ENSBTAG00000005122	1	1.17513e-17	4.83823e-11	KNG1	SCS_meta
Muscle	6:86977253	6	86977253	ENSBTAG00000001271	9	1.54109e-17	6.19969e-11	PLG	SCS_meta
Muscle	6:86989414	6	86989414	ENSBTAG00000008505	11	1.63068e-17	6.53999e-11	APOB	SCS_meta
Muscle	6:86993835	6	86993835	ENSBTAG00000001638	17	2.09149e-17	8.22834e-11	FGA	SCS_meta
Muscle	6:86989953	6	86989953	ENSBTAG00000003564	15	2.11701e-17	8.32457e-11	HPX	SCS_meta
Muscle	6:86964714	6	86964714	ENSBTAG00000008505	11	2.37867e-17	9.26375e-11	APOB	SCS_meta
Muscle	6:86989953	6	86989953	ENSBTAG00000019616	3	2.38371e-17	9.28031e-11	APCS	SCS_meta
Muscle	6:86990453	6	86990453	ENSBTAG00000030683	5	3.00965e-17	1.1493e-10	NA	SCS_meta
Muscle	6:86993228	6	86993228	ENSBTAG00000030683	5	3.00965e-17	1.14911e-10	NA	SCS_meta
Muscle	6:86991193	6	86991193	ENSBTAG00000030683	5	3.23587e-17	1.22752e-10	NA	SCS_meta
Muscle	6:86989414	6	86989414	ENSBTAG00000003564	15	3.87366e-17	1.44801e-10	HPX	SCS_meta
Muscle	6:86977253	6	86977253	ENSBTAG00000000522	1	5.14144e-17	1.87983e-10	AHSG	SCS_meta
Muscle	6:86989953	6	86989953	ENSBTAG00000018365	26	5.54307e-17	2.0151e-10	CYP2E1	SCS_meta
Muscle	6:86990453	6	86990453	ENSBTAG00000008505	11	5.58167e-17	2.02851e-10	APOB	SCS_meta
Muscle	6:86993228	6	86993228	ENSBTAG00000008505	11	5.58167e-17	2.0282e-10	APOB	SCS_meta
Muscle	6:86990453	6	86990453	ENSBTAG00000003564	15	5.71933e-17	2.07533e-10	HPX	SCS_meta
Muscle	6:86993228	6	86993228	ENSBTAG00000003564	15	5.71933e-17	2.07501e-10	HPX	SCS_meta
Muscle	6:86989236	6	86989236	ENSBTAG00000003564	15	5.74333e-17	2.0834e-10	HPX	SCS_meta
Muscle	6:86989953	6	86989953	ENSBTAG00000003898	3	6.13201e-17	2.2145e-10	HMGCS2	SCS_meta
Muscle	6:86989414	6	86989414	ENSBTAG00000019616	3	6.49475e-17	2.33405e-10	APCS	SCS_meta
Muscle	6:86992277	6	86992277	ENSBTAG00000001638	17	8.41837e-17	2.97763e-10	FGA	SCS_meta
Muscle	6:86989414	6	86989414	ENSBTAG00000016149	20	9.0977e-17	3.19917e-10	C9	SCS_meta
Muscle	6:86989953	6	86989953	ENSBTAG00000026666	5	1.11257e-16	3.85985e-10	MGC137014	SCS_meta
Muscle	6:86991193	6	86991193	ENSBTAG00000019616	3	1.25032e-16	4.3035e-10	APCS	SCS_meta
Muscle	6:86991193	6	86991193	ENSBTAG00000003898	3	1.39333e-16	4.74991e-10	HMGCS2	SCS_meta
Muscle	6:86993835	6	86993835	ENSBTAG00000018365	26	1.39494e-16	4.75471e-10	CYP2E1	SCS_meta
Muscle	6:86989953	6	86989953	ENSBTAG00000016151	19	1.41246e-16	4.80955e-10	VTN	SCS_meta
Muscle	6:86989236	6	86989236	ENSBTAG00000001638	17	1.54896e-16	5.24251e-10	FGA	SCS_meta
Muscle	6:86989414	6	86989414	ENSBTAG00000003898	3	1.58203e-16	5.34675e-10	HMGCS2	SCS_meta
Muscle	6:86990453	6	86990453	ENSBTAG00000019616	3	1.58573e-16	5.35848e-10	APCS	SCS_meta
Muscle	6:86993228	6	86993228	ENSBTAG00000019616	3	1.58573e-16	5.35771e-10	APCS	SCS_meta
Muscle	6:86993835	6	86993835	ENSBTAG00000030683	5	1.78777e-16	5.99134e-10	NA	SCS_meta
Muscle	6:86989953	6	86989953	ENSBTAG00000016149	20	1.85319e-16	6.18593e-10	C9	SCS_meta
Muscle	6:86989414	6	86989414	ENSBTAG00000005122	1	1.85429e-16	6.18785e-10	KNG1	SCS_meta
Muscle	6:86977253	6	86977253	ENSBTAG00000026666	5	1.85473e-16	6.18844e-10	MGC137014	SCS_meta
Muscle	6:86990453	6	86990453	ENSBTAG00000005122	1	2.04878e-16	6.77923e-10	KNG1	SCS_meta
Muscle	6:86993228	6	86993228	ENSBTAG00000005122	1	2.04878e-16	6.77827e-10	KNG1	SCS_meta
Muscle	6:86989837	6	86989837	ENSBTAG00000001638	17	2.11626e-16	6.98386e-10	FGA	SCS_meta
Muscle	6:86990453	6	86990453	ENSBTAG00000003898	3	2.14923e-16	7.08274e-10	HMGCS2	SCS_meta
Muscle	6:86993228	6	86993228	ENSBTAG00000003898	3	2.14923e-16	7.08175e-10	HMGCS2	SCS_meta
Muscle	6:86990453	6	86990453	ENSBTAG00000016149	20	2.1848e-16	7.18588e-10	C9	SCS_meta
Muscle	6:86993228	6	86993228	ENSBTAG00000016149	20	2.1848e-16	7.18488e-10	C9	SCS_meta
Muscle	6:86989953	6	86989953	ENSBTAG00000018843	21	2.22588e-16	7.30671e-10	SERPINA1	SCS_meta
Muscle	6:86991193	6	86991193	ENSBTAG00000005122	1	2.24176e-16	7.35268e-10	KNG1	SCS_meta
Muscle	6:86993835	6	86993835	ENSBTAG00000008505	11	2.28923e-16	7.49272e-10	APOB	SCS_meta
Muscle	6:86989414	6	86989414	ENSBTAG00000018843	21	2.39599e-16	7.81716e-10	SERPINA1	SCS_meta
Muscle	6:86989953	6	86989953	ENSBTAG00000000522	1	2.61389e-16	8.47407e-10	AHSG	SCS_meta
Muscle	6:86993835	6	86993835	ENSBTAG00000003898	3	2.64722e-16	8.56914e-10	HMGCS2	SCS_meta
Muscle	6:86989611	6	86989611	ENSBTAG00000001638	17	2.78183e-16	8.97773e-10	FGA	SCS_meta
Muscle	6:86989953	6	86989953	ENSBTAG00000006745	17	2.82722e-16	9.10799e-10	FGG	SCS_meta
Muscle	6:86989414	6	86989414	ENSBTAG00000018365	26	2.97873e-16	9.56467e-10	CYP2E1	SCS_meta
Muscle	6:86992277	6	86992277	ENSBTAG00000003898	3	3.51947e-16	1.11534e-09	HMGCS2	SCS_meta
Muscle	6:86989837	6	86989837	ENSBTAG00000018843	21	3.81109e-16	1.20081e-09	SERPINA1	SCS_meta
Muscle	6:86991193	6	86991193	ENSBTAG00000018365	26	3.83059e-16	1.20679e-09	CYP2E1	SCS_meta
Muscle	6:86977253	6	86977253	ENSBTAG00000022120	17	3.95565e-16	1.24337e-09	FGB	SCS_meta
Muscle	6:86992277	6	86992277	ENSBTAG00000018365	26	4.00876e-16	1.25922e-09	CYP2E1	SCS_meta
Muscle	6:86992198	6	86992198	ENSBTAG00000001638	17	4.10662e-16	1.28841e-09	FGA	SCS_meta
Muscle	6:86992208	6	86992208	ENSBTAG00000001638	17	4.10662e-16	1.28824e-09	FGA	SCS_meta
Muscle	6:86991193	6	86991193	ENSBTAG00000003564	15	4.26509e-16	1.33422e-09	HPX	SCS_meta
Muscle	6:86993835	6	86993835	ENSBTAG00000018843	21	4.3996e-16	1.37356e-09	SERPINA1	SCS_meta
Muscle	6:86989236	6	86989236	ENSBTAG00000018365	26	4.73849e-16	1.46884e-09	CYP2E1	SCS_meta
Muscle	6:86989414	6	86989414	ENSBTAG00000006745	17	4.95664e-16	1.52862e-09	FGG	SCS_meta
Muscle	6:86989953	6	86989953	ENSBTAG00000008505	11	5.1825e-16	1.59326e-09	APOB	SCS_meta
Muscle	6:86977253	6	86977253	ENSBTAG00000016149	20	5.18441e-16	1.59364e-09	C9	SCS_meta
Muscle	6:86989236	6	86989236	ENSBTAG00000008505	11	5.20962e-16	1.60077e-09	APOB	SCS_meta
Muscle	6:86989611	6	86989611	ENSBTAG00000030683	5	5.21031e-16	1.60077e-09	NA	SCS_meta
Muscle	6:86989837	6	86989837	ENSBTAG00000030683	5	5.29532e-16	1.62371e-09	NA	SCS_meta
Muscle	6:86990453	6	86990453	ENSBTAG00000018365	26	5.40811e-16	1.65485e-09	CYP2E1	SCS_meta
Muscle	6:86993228	6	86993228	ENSBTAG00000018365	26	5.40811e-16	1.65463e-09	CYP2E1	SCS_meta
Muscle	6:86989236	6	86989236	ENSBTAG00000003898	3	5.71086e-16	1.74025e-09	HMGCS2	SCS_meta
Muscle	6:86992277	6	86992277	ENSBTAG00000030683	5	6.05266e-16	1.83585e-09	NA	SCS_meta
Muscle	6:86990453	6	86990453	ENSBTAG00000006745	17	6.65368e-16	2.00241e-09	FGG	SCS_meta
Muscle	6:86993228	6	86993228	ENSBTAG00000006745	17	6.65368e-16	2.00216e-09	FGG	SCS_meta
Muscle	6:86990453	6	86990453	ENSBTAG00000018843	21	6.75565e-16	2.02921e-09	SERPINA1	SCS_meta
Muscle	6:86993228	6	86993228	ENSBTAG00000018843	21	6.75565e-16	2.02895e-09	SERPINA1	SCS_meta
Muscle	6:86989414	6	86989414	ENSBTAG00000000522	1	6.91847e-16	2.07547e-09	AHSG	SCS_meta
Muscle	6:86992198	6	86992198	ENSBTAG00000030683	5	7.44221e-16	2.21593e-09	NA	SCS_meta
Muscle	6:86992208	6	86992208	ENSBTAG00000030683	5	7.44221e-16	2.21565e-09	NA	SCS_meta
Muscle	6:86993835	6	86993835	ENSBTAG00000016151	19	9.27743e-16	2.71634e-09	VTN	SCS_meta
Muscle	6:86989414	6	86989414	ENSBTAG00000016151	19	1.09804e-15	3.17391e-09	VTN	SCS_meta
Muscle	6:86992277	6	86992277	ENSBTAG00000008505	11	1.11091e-15	3.20875e-09	APOB	SCS_meta
Muscle	6:86989236	6	86989236	ENSBTAG00000018843	21	1.1213e-15	3.23519e-09	SERPINA1	SCS_meta
Muscle	6:86989837	6	86989837	ENSBTAG00000003898	3	1.23965e-15	3.55357e-09	HMGCS2	SCS_meta
Muscle	6:86993835	6	86993835	ENSBTAG00000026666	5	1.24027e-15	3.55492e-09	MGC137014	SCS_meta
Muscle	6:86989414	6	86989414	ENSBTAG00000026666	5	1.27169e-15	3.63568e-09	MGC137014	SCS_meta
Muscle	6:86989611	6	86989611	ENSBTAG00000003564	15	1.30887e-15	3.73155e-09	HPX	SCS_meta
Muscle	6:86993835	6	86993835	ENSBTAG00000016149	20	1.31828e-15	3.75656e-09	C9	SCS_meta
Muscle	6:86989837	6	86989837	ENSBTAG00000003564	15	1.34568e-15	3.82631e-09	HPX	SCS_meta
Muscle	6:86964714	6	86964714	ENSBTAG00000018843	21	1.38174e-15	3.91937e-09	SERPINA1	SCS_meta
Muscle	6:86964714	6	86964714	ENSBTAG00000026181	3	1.39586e-15	3.95514e-09	UGT1A6	SCS_meta
Muscle	6:86992277	6	86992277	ENSBTAG00000018843	21	1.43274e-15	4.05329e-09	SERPINA1	SCS_meta
Muscle	6:86989611	6	86989611	ENSBTAG00000018843	21	1.45956e-15	4.11927e-09	SERPINA1	SCS_meta
Muscle	6:86992198	6	86992198	ENSBTAG00000003898	3	1.62163e-15	4.54941e-09	HMGCS2	SCS_meta
Muscle	6:86992208	6	86992208	ENSBTAG00000003898	3	1.62163e-15	4.54887e-09	HMGCS2	SCS_meta
Muscle	6:86993835	6	86993835	ENSBTAG00000005122	1	1.70988e-15	4.77537e-09	KNG1	SCS_meta
Muscle	6:86992198	6	86992198	ENSBTAG00000003564	15	1.87069e-15	5.1943e-09	HPX	SCS_meta
Muscle	6:86992208	6	86992208	ENSBTAG00000003564	15	1.87069e-15	5.19368e-09	HPX	SCS_meta
Muscle	6:86989953	6	86989953	ENSBTAG00000000085	21	1.88527e-15	5.22861e-09	CYP1A2	SCS_meta
Muscle	6:86989953	6	86989953	ENSBTAG00000011720	5	1.94759e-15	5.38623e-09	HSD17B6	SCS_meta
Muscle	6:86992198	6	86992198	ENSBTAG00000018843	21	2.01747e-15	5.5638e-09	SERPINA1	SCS_meta
Muscle	6:86992208	6	86992208	ENSBTAG00000018843	21	2.01747e-15	5.56315e-09	SERPINA1	SCS_meta
Muscle	6:86990453	6	86990453	ENSBTAG00000000522	1	2.02457e-15	5.58077e-09	AHSG	SCS_meta
Muscle	6:86993228	6	86993228	ENSBTAG00000000522	1	2.02457e-15	5.58011e-09	AHSG	SCS_meta
Muscle	6:86989236	6	86989236	ENSBTAG00000030683	5	2.03432e-15	5.60502e-09	NA	SCS_meta
Muscle	6:86990453	6	86990453	ENSBTAG00000026666	5	2.05372e-15	5.6545e-09	MGC137014	SCS_meta
Muscle	6:86993228	6	86993228	ENSBTAG00000026666	5	2.05372e-15	5.65384e-09	MGC137014	SCS_meta
Muscle	6:86989611	6	86989611	ENSBTAG00000003898	3	2.23555e-15	6.12078e-09	HMGCS2	SCS_meta
Muscle	6:86977253	6	86977253	ENSBTAG00000026181	3	2.26886e-15	6.20621e-09	UGT1A6	SCS_meta
Muscle	6:86990453	6	86990453	ENSBTAG00000016151	19	2.42923e-15	6.60727e-09	VTN	SCS_meta
Muscle	6:86993228	6	86993228	ENSBTAG00000016151	19	2.42923e-15	6.6065e-09	VTN	SCS_meta
Muscle	6:86989236	6	86989236	ENSBTAG00000016151	19	2.5523e-15	6.91803e-09	VTN	SCS_meta
Muscle	6:86989837	6	86989837	ENSBTAG00000018365	26	2.76499e-15	7.45676e-09	CYP2E1	SCS_meta
Muscle	6:86991193	6	86991193	ENSBTAG00000026666	5	2.94558e-15	7.91297e-09	MGC137014	SCS_meta
Muscle	6:86991193	6	86991193	ENSBTAG00000018843	21	3.03339e-15	8.13494e-09	SERPINA1	SCS_meta
Muscle	6:86992277	6	86992277	ENSBTAG00000016151	19	3.23671e-15	8.62714e-09	VTN	SCS_meta
Muscle	6:86993835	6	86993835	ENSBTAG00000022120	17	3.24242e-15	8.64041e-09	FGB	SCS_meta
Muscle	6:86991193	6	86991193	ENSBTAG00000016151	19	3.49721e-15	9.27215e-09	VTN	SCS_meta
Muscle	6:86992277	6	86992277	ENSBTAG00000016149	20	3.54668e-15	9.38851e-09	C9	SCS_meta
Muscle	6:86964714	6	86964714	ENSBTAG00000030683	5	3.55788e-15	9.41498e-09	NA	SCS_meta
Muscle	6:86992277	6	86992277	ENSBTAG00000026666	5	3.83797e-15	1.00938e-08	MGC137014	SCS_meta
Muscle	6:86977253	6	86977253	ENSBTAG00000018556	5	4.28032e-15	1.11723e-08	MGC137211	SCS_meta
Muscle	6:86991193	6	86991193	ENSBTAG00000006745	17	4.35903e-15	1.13639e-08	FGG	SCS_meta
Muscle	6:86992277	6	86992277	ENSBTAG00000005122	1	4.93977e-15	1.27718e-08	KNG1	SCS_meta
Muscle	6:86989236	6	86989236	ENSBTAG00000026666	5	5.17495e-15	1.33447e-08	MGC137014	SCS_meta
Muscle	6:86964714	6	86964714	ENSBTAG00000018365	26	5.31304e-15	1.36708e-08	CYP2E1	SCS_meta
Muscle	6:86993835	6	86993835	ENSBTAG00000019616	3	5.35605e-15	1.37755e-08	APCS	SCS_meta
Muscle	6:86977253	6	86977253	ENSBTAG00000001392	5	5.41219e-15	1.39123e-08	RDH16	SCS_meta
Muscle	6:86989953	6	86989953	ENSBTAG00000022120	17	5.46241e-15	1.40337e-08	FGB	SCS_meta
Muscle	6:86989236	6	86989236	ENSBTAG00000005122	1	5.94777e-15	1.51714e-08	KNG1	SCS_meta
Muscle	6:86977253	6	86977253	ENSBTAG00000004384	5	6.14464e-15	1.56465e-08	APOF	SCS_meta
Muscle	6:86990453	6	86990453	ENSBTAG00000022120	17	6.18605e-15	1.57383e-08	FGB	SCS_meta
Muscle	6:86993228	6	86993228	ENSBTAG00000022120	17	6.18605e-15	1.57366e-08	FGB	SCS_meta
Muscle	6:86992277	6	86992277	ENSBTAG00000022120	17	6.35661e-15	1.61426e-08	FGB	SCS_meta
Muscle	6:86989611	6	86989611	ENSBTAG00000000522	1	6.4387e-15	1.63387e-08	AHSG	SCS_meta
Muscle	6:86964714	6	86964714	ENSBTAG00000006745	17	6.48936e-15	1.64548e-08	FGG	SCS_meta
Muscle	6:86992277	6	86992277	ENSBTAG00000019616	3	6.57344e-15	1.66447e-08	APCS	SCS_meta
Muscle	6:86991193	6	86991193	ENSBTAG00000008505	11	7.03109e-15	1.77235e-08	APOB	SCS_meta
Muscle	6:86989414	6	86989414	ENSBTAG00000022120	17	7.97888e-15	1.99609e-08	FGB	SCS_meta
Muscle	6:86989414	6	86989414	ENSBTAG00000030297	7	8.22278e-15	2.05231e-08	NA	SCS_meta
Muscle	6:86977253	6	86977253	ENSBTAG00000019764	15	9.09598e-15	2.25377e-08	APOA5	SCS_meta
Muscle	6:86977253	6	86977253	ENSBTAG00000000085	21	1.01539e-14	2.49489e-08	CYP1A2	SCS_meta
Muscle	6:86993835	6	86993835	ENSBTAG00000000522	1	1.15553e-14	2.81689e-08	AHSG	SCS_meta
Muscle	6:86990453	6	86990453	ENSBTAG00000004384	5	1.17565e-14	2.86238e-08	APOF	SCS_meta
Muscle	6:86993228	6	86993228	ENSBTAG00000004384	5	1.17565e-14	2.86208e-08	APOF	SCS_meta
Muscle	6:86989414	6	86989414	ENSBTAG00000004384	5	1.18039e-14	2.87244e-08	APOF	SCS_meta
Muscle	6:86991193	6	86991193	ENSBTAG00000000522	1	1.27136e-14	3.07695e-08	AHSG	SCS_meta
Muscle	6:86990453	6	86990453	ENSBTAG00000030297	7	1.27262e-14	3.07905e-08	NA	SCS_meta
Muscle	6:86993228	6	86993228	ENSBTAG00000030297	7	1.27262e-14	3.07874e-08	NA	SCS_meta
Muscle	6:86989236	6	86989236	ENSBTAG00000022120	17	1.36922e-14	3.29214e-08	FGB	SCS_meta
Muscle	6:86989837	6	86989837	ENSBTAG00000000522	1	1.39483e-14	3.3479e-08	AHSG	SCS_meta
Muscle	6:86992198	6	86992198	ENSBTAG00000000522	1	1.44685e-14	3.46323e-08	AHSG	SCS_meta
Muscle	6:86992208	6	86992208	ENSBTAG00000000522	1	1.44685e-14	3.46288e-08	AHSG	SCS_meta
Muscle	6:86989953	6	86989953	ENSBTAG00000004384	5	1.64874e-14	3.91189e-08	APOF	SCS_meta
Muscle	6:86989414	6	86989414	ENSBTAG00000011720	5	1.65421e-14	3.92407e-08	HSD17B6	SCS_meta
Muscle	6:86989236	6	86989236	ENSBTAG00000016149	20	1.66533e-14	3.94886e-08	C9	SCS_meta
Muscle	6:86989837	6	86989837	ENSBTAG00000008505	11	1.76018e-14	4.16287e-08	APOB	SCS_meta
Muscle	6:86989611	6	86989611	ENSBTAG00000018365	26	1.85804e-14	4.37585e-08	CYP2E1	SCS_meta
Muscle	6:86989837	6	86989837	ENSBTAG00000019616	3	1.89356e-14	4.45238e-08	APCS	SCS_meta
Muscle	6:86989236	6	86989236	ENSBTAG00000000522	1	2.02515e-14	4.73955e-08	AHSG	SCS_meta
Muscle	6:86964714	6	86964714	ENSBTAG00000003898	3	2.11778e-14	4.94209e-08	HMGCS2	SCS_meta
Muscle	6:86993835	6	86993835	ENSBTAG00000006745	17	2.22566e-14	5.17027e-08	FGG	SCS_meta
Muscle	6:86989611	6	86989611	ENSBTAG00000008505	11	2.24856e-14	5.21934e-08	APOB	SCS_meta
Muscle	6:86989236	6	86989236	ENSBTAG00000006745	17	2.50332e-14	5.76748e-08	FGG	SCS_meta
Muscle	6:86989236	6	86989236	ENSBTAG00000019616	3	2.56943e-14	5.90823e-08	APCS	SCS_meta
Muscle	6:86992198	6	86992198	ENSBTAG00000018365	26	2.57487e-14	5.92016e-08	CYP2E1	SCS_meta
Muscle	6:86992208	6	86992208	ENSBTAG00000018365	26	2.57487e-14	5.91958e-08	CYP2E1	SCS_meta
Muscle	6:86977253	6	86977253	ENSBTAG00000030297	7	2.87909e-14	6.56705e-08	NA	SCS_meta
Muscle	6:86989837	6	86989837	ENSBTAG00000026666	5	3.14853e-14	7.13669e-08	MGC137014	SCS_meta
Muscle	6:86989611	6	86989611	ENSBTAG00000016151	19	3.27127e-14	7.39781e-08	VTN	SCS_meta
Muscle	6:86964714	6	86964714	ENSBTAG00000000522	1	3.33733e-14	7.52912e-08	AHSG	SCS_meta
Muscle	6:86989837	6	86989837	ENSBTAG00000022120	17	3.95008e-14	8.80937e-08	FGB	SCS_meta
Muscle	6:86991193	6	86991193	ENSBTAG00000016149	20	3.95216e-14	8.81318e-08	C9	SCS_meta
Muscle	6:86990453	6	86990453	ENSBTAG00000011720	5	4.16114e-14	9.2433e-08	HSD17B6	SCS_meta
Muscle	6:86993228	6	86993228	ENSBTAG00000011720	5	4.16114e-14	9.24243e-08	HSD17B6	SCS_meta
Muscle	6:86991193	6	86991193	ENSBTAG00000004384	5	4.1951e-14	9.31171e-08	APOF	SCS_meta
Muscle	6:86992198	6	86992198	ENSBTAG00000008505	11	4.6227e-14	1.01869e-07	APOB	SCS_meta
Muscle	6:86992208	6	86992208	ENSBTAG00000008505	11	4.6227e-14	1.01859e-07	APOB	SCS_meta
Muscle	6:86989837	6	86989837	ENSBTAG00000026181	3	4.7973e-14	1.0545e-07	UGT1A6	SCS_meta
Muscle	6:86964714	6	86964714	ENSBTAG00000003564	15	4.85196e-14	1.06532e-07	HPX	SCS_meta
Muscle	6:86989953	6	86989953	ENSBTAG00000030297	7	4.94731e-14	1.08454e-07	NA	SCS_meta
Muscle	6:86992198	6	86992198	ENSBTAG00000016151	19	5.37393e-14	1.17033e-07	VTN	SCS_meta
Muscle	6:86992208	6	86992208	ENSBTAG00000016151	19	5.37393e-14	1.17022e-07	VTN	SCS_meta
Muscle	6:86991193	6	86991193	ENSBTAG00000022120	17	5.43246e-14	1.18176e-07	FGB	SCS_meta
Muscle	6:86989837	6	86989837	ENSBTAG00000016151	19	5.48857e-14	1.19308e-07	VTN	SCS_meta
Muscle	6:86990453	6	86990453	ENSBTAG00000000085	21	5.56159e-14	1.20717e-07	CYP1A2	SCS_meta
Muscle	6:86993228	6	86993228	ENSBTAG00000000085	21	5.56159e-14	1.20706e-07	CYP1A2	SCS_meta
Muscle	6:86992277	6	86992277	ENSBTAG00000000522	1	5.57096e-14	1.20887e-07	AHSG	SCS_meta
Muscle	6:86992277	6	86992277	ENSBTAG00000006745	17	5.59109e-14	1.21279e-07	FGG	SCS_meta
Muscle	6:86977253	6	86977253	ENSBTAG00000016662	2	5.72772e-14	1.24049e-07	CPS1	SCS_meta
Muscle	6:86989953	6	86989953	ENSBTAG00000001271	9	5.87083e-14	1.26892e-07	PLG	SCS_meta
Muscle	6:86989953	6	86989953	ENSBTAG00000019764	15	6.02829e-14	1.3008e-07	APOA5	SCS_meta
Muscle	6:86989611	6	86989611	ENSBTAG00000026666	5	6.53925e-14	1.40308e-07	MGC137014	SCS_meta
Muscle	6:86989414	6	86989414	ENSBTAG00000000085	21	6.86914e-14	1.46918e-07	CYP1A2	SCS_meta
Muscle	6:86989414	6	86989414	ENSBTAG00000026181	3	6.97198e-14	1.48996e-07	UGT1A6	SCS_meta
Muscle	6:86990453	6	86990453	ENSBTAG00000026181	3	7.22218e-14	1.54007e-07	UGT1A6	SCS_meta
Muscle	6:86993228	6	86993228	ENSBTAG00000026181	3	7.22218e-14	1.53993e-07	UGT1A6	SCS_meta
Muscle	6:86989611	6	86989611	ENSBTAG00000022120	17	7.52433e-14	1.60117e-07	FGB	SCS_meta
Muscle	6:86989837	6	86989837	ENSBTAG00000005122	1	7.78703e-14	1.65319e-07	KNG1	SCS_meta
Muscle	6:86964714	6	86964714	ENSBTAG00000016151	19	7.80447e-14	1.65629e-07	VTN	SCS_meta
Muscle	6:86991193	6	86991193	ENSBTAG00000001271	9	7.97722e-14	1.68975e-07	PLG	SCS_meta
Muscle	6:86989837	6	86989837	ENSBTAG00000016149	20	8.55315e-14	1.80445e-07	C9	SCS_meta
Muscle	6:86977253	6	86977253	ENSBTAG00000001265	1	9.55689e-14	1.99883e-07	HRG	SCS_meta
Muscle	6:86992198	6	86992198	ENSBTAG00000026666	5	9.57434e-14	2.00212e-07	MGC137014	SCS_meta
Muscle	6:86992208	6	86992208	ENSBTAG00000026666	5	9.57434e-14	2.00195e-07	MGC137014	SCS_meta
Muscle	6:86993835	6	86993835	ENSBTAG00000001271	9	9.60713e-14	2.00773e-07	PLG	SCS_meta
Muscle	6:86991193	6	86991193	ENSBTAG00000000085	21	9.88702e-14	2.06202e-07	CYP1A2	SCS_meta
Muscle	6:86991193	6	86991193	ENSBTAG00000011720	5	1.00503e-13	2.09477e-07	HSD17B6	SCS_meta
Muscle	6:86989837	6	86989837	ENSBTAG00000006745	17	1.0245e-13	2.13214e-07	FGG	SCS_meta
Muscle	6:86993835	6	86993835	ENSBTAG00000000085	21	1.23376e-13	2.53339e-07	CYP1A2	SCS_meta
Muscle	6:86990453	6	86990453	ENSBTAG00000019764	15	1.30858e-13	2.67815e-07	APOA5	SCS_meta
Muscle	6:86993228	6	86993228	ENSBTAG00000019764	15	1.30858e-13	2.67791e-07	APOA5	SCS_meta
Muscle	6:86989953	6	86989953	ENSBTAG00000021408	16	1.42333e-13	2.89438e-07	FMO1	SCS_meta
Muscle	6:86989414	6	86989414	ENSBTAG00000019764	15	1.43767e-13	2.92177e-07	APOA5	SCS_meta
Muscle	6:86993835	6	86993835	ENSBTAG00000011720	5	1.4774e-13	2.99786e-07	HSD17B6	SCS_meta
Muscle	6:86990453	6	86990453	ENSBTAG00000001271	9	1.77022e-13	3.5468e-07	PLG	SCS_meta
Muscle	6:86993228	6	86993228	ENSBTAG00000001271	9	1.77022e-13	3.54649e-07	PLG	SCS_meta
Muscle	6:86989953	6	86989953	ENSBTAG00000026181	3	1.8146e-13	3.62892e-07	UGT1A6	SCS_meta
Muscle	6:86992198	6	86992198	ENSBTAG00000022120	17	1.87238e-13	3.73812e-07	FGB	SCS_meta
Muscle	6:86992208	6	86992208	ENSBTAG00000022120	17	1.87238e-13	3.73781e-07	FGB	SCS_meta
Muscle	6:86989611	6	86989611	ENSBTAG00000016149	20	1.89975e-13	3.79084e-07	C9	SCS_meta
Muscle	6:86993835	6	86993835	ENSBTAG00000026181	3	1.92637e-13	3.83843e-07	UGT1A6	SCS_meta
Muscle	6:86990453	6	86990453	ENSBTAG00000016662	2	2.01566e-13	3.99908e-07	CPS1	SCS_meta
Muscle	6:86993228	6	86993228	ENSBTAG00000016662	2	2.01566e-13	3.99875e-07	CPS1	SCS_meta
Muscle	6:86989414	6	86989414	ENSBTAG00000016662	2	2.31975e-13	4.55519e-07	CPS1	SCS_meta
Muscle	6:86992198	6	86992198	ENSBTAG00000016149	20	2.43411e-13	4.76426e-07	C9	SCS_meta
Muscle	6:86992208	6	86992208	ENSBTAG00000016149	20	2.43411e-13	4.76386e-07	C9	SCS_meta
Muscle	6:86989414	6	86989414	ENSBTAG00000001271	9	2.51939e-13	4.92136e-07	PLG	SCS_meta
Muscle	6:86964714	6	86964714	ENSBTAG00000011720	5	2.83403e-13	5.48952e-07	HSD17B6	SCS_meta
Muscle	6:86993835	6	86993835	ENSBTAG00000016662	2	2.86736e-13	5.55088e-07	CPS1	SCS_meta
Muscle	6:86991193	6	86991193	ENSBTAG00000019764	15	2.88298e-13	5.57791e-07	APOA5	SCS_meta
Muscle	6:86992198	6	86992198	ENSBTAG00000019616	3	3.11887e-13	6.00176e-07	APCS	SCS_meta
Muscle	6:86992208	6	86992208	ENSBTAG00000019616	3	3.11887e-13	6.00127e-07	APCS	SCS_meta
Muscle	6:86991193	6	86991193	ENSBTAG00000030297	7	3.25156e-13	6.23925e-07	NA	SCS_meta
Muscle	6:86989611	6	86989611	ENSBTAG00000026181	3	3.30224e-13	6.3334e-07	UGT1A6	SCS_meta
Muscle	6:86977253	6	86977253	ENSBTAG00000020512	X	3.37088e-13	6.45611e-07	GJB1	SCS_meta
Muscle	6:86977253	6	86977253	ENSBTAG00000005963	28	3.38468e-13	6.48043e-07	MAT1A	SCS_meta
Muscle	6:86989236	6	86989236	ENSBTAG00000011720	5	3.56548e-13	6.80612e-07	HSD17B6	SCS_meta
Muscle	6:86989236	6	86989236	ENSBTAG00000001271	9	3.78189e-13	7.17964e-07	PLG	SCS_meta
Muscle	6:86989236	6	86989236	ENSBTAG00000016662	2	3.83056e-13	7.26384e-07	CPS1	SCS_meta
Muscle	6:86989953	6	86989953	ENSBTAG00000016662	2	3.84981e-13	7.29799e-07	CPS1	SCS_meta
Muscle	6:86989611	6	86989611	ENSBTAG00000006745	17	4.05209e-13	7.65127e-07	FGG	SCS_meta
Muscle	6:86989414	6	86989414	ENSBTAG00000021408	16	4.08752e-13	7.71136e-07	FMO1	SCS_meta
Muscle	6:86989611	6	86989611	ENSBTAG00000019616	3	4.12859e-13	7.78448e-07	APCS	SCS_meta
Muscle	6:86993835	6	86993835	ENSBTAG00000030297	7	4.15958e-13	7.83789e-07	NA	SCS_meta
Muscle	6:86992277	6	86992277	ENSBTAG00000001271	9	4.17736e-13	7.8695e-07	PLG	SCS_meta
Muscle	6:86989611	6	86989611	ENSBTAG00000016662	2	4.45546e-13	8.3553e-07	CPS1	SCS_meta
Muscle	6:86989236	6	86989236	ENSBTAG00000026181	3	4.45718e-13	8.35786e-07	UGT1A6	SCS_meta
Muscle	6:86992198	6	86992198	ENSBTAG00000026181	3	4.55489e-13	8.52411e-07	UGT1A6	SCS_meta
Muscle	6:86992208	6	86992208	ENSBTAG00000026181	3	4.55489e-13	8.52343e-07	UGT1A6	SCS_meta
Muscle	6:86992277	6	86992277	ENSBTAG00000026181	3	4.88764e-13	9.0919e-07	UGT1A6	SCS_meta
Muscle	6:86989236	6	86989236	ENSBTAG00000000085	21	5.25915e-13	9.72994e-07	CYP1A2	SCS_meta
Muscle	6:86989953	6	86989953	ENSBTAG00000018556	5	5.26514e-13	9.74026e-07	MGC137211	SCS_meta
Muscle	6:86989414	6	86989414	ENSBTAG00000020512	X	5.27783e-13	9.7599e-07	GJB1	SCS_meta
Muscle	6:86992198	6	86992198	ENSBTAG00000006745	17	5.33739e-13	9.86617e-07	FGG	SCS_meta
Muscle	6:86992208	6	86992208	ENSBTAG00000006745	17	5.33739e-13	9.86539e-07	FGG	SCS_meta
Muscle	6:86992277	6	86992277	ENSBTAG00000000085	21	5.47225e-13	1.00941e-06	CYP1A2	SCS_meta
Muscle	6:86977253	6	86977253	ENSBTAG00000006745	17	5.66371e-13	1.04292e-06	FGG	SCS_meta
Muscle	6:86993835	6	86993835	ENSBTAG00000001392	5	5.84444e-13	1.07318e-06	RDH16	SCS_meta
Muscle	6:86964714	6	86964714	ENSBTAG00000005122	1	5.87959e-13	1.07896e-06	KNG1	SCS_meta
Muscle	6:86989837	6	86989837	ENSBTAG00000030297	7	6.05417e-13	1.10927e-06	NA	SCS_meta
Muscle	6:86992198	6	86992198	ENSBTAG00000016662	2	6.2857e-13	1.14964e-06	CPS1	SCS_meta
Muscle	6:86992208	6	86992208	ENSBTAG00000016662	2	6.2857e-13	1.14955e-06	CPS1	SCS_meta
Muscle	6:86992277	6	86992277	ENSBTAG00000011720	5	6.60295e-13	1.20392e-06	HSD17B6	SCS_meta
Muscle	6:86964714	6	86964714	ENSBTAG00000016149	20	6.92756e-13	1.2593e-06	C9	SCS_meta
Muscle	6:86964714	6	86964714	ENSBTAG00000001392	5	7.37819e-13	1.33524e-06	RDH16	SCS_meta
Muscle	6:86992277	6	86992277	ENSBTAG00000016662	2	7.39459e-13	1.3378e-06	CPS1	SCS_meta
Muscle	6:86964714	6	86964714	ENSBTAG00000026666	5	7.53213e-13	1.36111e-06	MGC137014	SCS_meta
Muscle	6:86989611	6	86989611	ENSBTAG00000011720	5	7.90655e-13	1.42353e-06	HSD17B6	SCS_meta
Muscle	6:86964714	6	86964714	ENSBTAG00000019616	3	8.25324e-13	1.48119e-06	APCS	SCS_meta
Muscle	6:86990453	6	86990453	ENSBTAG00000020512	X	8.73367e-13	1.56158e-06	GJB1	SCS_meta
Muscle	6:86993228	6	86993228	ENSBTAG00000020512	X	8.73367e-13	1.56146e-06	GJB1	SCS_meta
Muscle	6:86989236	6	86989236	ENSBTAG00000030297	7	9.59555e-13	1.70391e-06	NA	SCS_meta
Muscle	6:86989837	6	86989837	ENSBTAG00000016662	2	9.66649e-13	1.71586e-06	CPS1	SCS_meta
Muscle	6:86977253	6	86977253	ENSBTAG00000010991	24	9.68124e-13	1.71796e-06	TTR	SCS_meta
Muscle	6:86990453	6	86990453	ENSBTAG00000021408	16	1.0255e-12	1.81159e-06	FMO1	SCS_meta
Muscle	6:86993228	6	86993228	ENSBTAG00000021408	16	1.0255e-12	1.81145e-06	FMO1	SCS_meta
Muscle	6:86989611	6	86989611	ENSBTAG00000005122	1	1.21653e-12	2.12151e-06	KNG1	SCS_meta
Muscle	6:86989837	6	86989837	ENSBTAG00000011720	5	1.286e-12	2.23422e-06	HSD17B6	SCS_meta
Muscle	6:86992277	6	86992277	ENSBTAG00000030297	7	1.37417e-12	2.37653e-06	NA	SCS_meta
Muscle	6:86992198	6	86992198	ENSBTAG00000005122	1	1.61341e-12	2.75507e-06	KNG1	SCS_meta
Muscle	6:86992208	6	86992208	ENSBTAG00000005122	1	1.61341e-12	2.75487e-06	KNG1	SCS_meta
Muscle	6:86992198	6	86992198	ENSBTAG00000011720	5	1.68172e-12	2.86072e-06	HSD17B6	SCS_meta
Muscle	6:86992208	6	86992208	ENSBTAG00000011720	5	1.68172e-12	2.86051e-06	HSD17B6	SCS_meta
Muscle	6:86991193	6	86991193	ENSBTAG00000016662	2	1.69466e-12	2.88065e-06	CPS1	SCS_meta
Muscle	6:86991193	6	86991193	ENSBTAG00000010991	24	1.76101e-12	2.98761e-06	TTR	SCS_meta
Muscle	6:86964714	6	86964714	ENSBTAG00000018556	5	1.9158e-12	3.22997e-06	MGC137211	SCS_meta
Muscle	6:86992277	6	86992277	ENSBTAG00000001392	5	1.96542e-12	3.30629e-06	RDH16	SCS_meta
Muscle	6:86993835	6	86993835	ENSBTAG00000004384	5	2.03967e-12	3.41923e-06	APOF	SCS_meta
Muscle	6:86991193	6	86991193	ENSBTAG00000045969	5	2.14676e-12	3.58192e-06	APON	SCS_meta
Muscle	6:86989414	6	86989414	ENSBTAG00000018556	5	2.38204e-12	3.94153e-06	MGC137211	SCS_meta
Muscle	6:86991193	6	86991193	ENSBTAG00000026181	3	2.39454e-12	3.96054e-06	UGT1A6	SCS_meta
Muscle	6:86977253	6	86977253	ENSBTAG00000012164	1	2.46628e-12	4.06806e-06	CP	SCS_meta
Muscle	6:86977253	6	86977253	ENSBTAG00000045969	5	3.32852e-12	5.38394e-06	APON	SCS_meta
Muscle	6:86989611	6	86989611	ENSBTAG00000030297	7	3.3341e-12	5.39111e-06	NA	SCS_meta
Muscle	6:86989236	6	86989236	ENSBTAG00000001392	5	3.42097e-12	5.52475e-06	RDH16	SCS_meta
Muscle	6:86989837	6	86989837	ENSBTAG00000001271	9	3.61647e-12	5.81972e-06	PLG	SCS_meta
Muscle	6:86990453	6	86990453	ENSBTAG00000018556	5	3.88697e-12	6.21298e-06	MGC137211	SCS_meta
Muscle	6:86993228	6	86993228	ENSBTAG00000018556	5	3.88697e-12	6.21255e-06	MGC137211	SCS_meta
Muscle	6:86989953	6	86989953	ENSBTAG00000045969	5	3.96944e-12	6.3289e-06	APON	SCS_meta
Muscle	6:86991193	6	86991193	ENSBTAG00000021408	16	3.99163e-12	6.36299e-06	FMO1	SCS_meta
Muscle	6:86989236	6	86989236	ENSBTAG00000004384	5	3.9986e-12	6.37324e-06	APOF	SCS_meta
Muscle	6:86989953	6	86989953	ENSBTAG00000012164	1	4.30942e-12	6.82843e-06	CP	SCS_meta
Muscle	6:86989611	6	86989611	ENSBTAG00000000085	21	4.75564e-12	7.47561e-06	CYP1A2	SCS_meta
Muscle	6:86991193	6	86991193	ENSBTAG00000018556	5	4.91485e-12	7.70941e-06	MGC137211	SCS_meta
Muscle	6:86989953	6	86989953	ENSBTAG00000010991	24	5.08015e-12	7.94225e-06	TTR	SCS_meta
Muscle	6:86992198	6	86992198	ENSBTAG00000030297	7	5.53382e-12	8.58935e-06	NA	SCS_meta
Muscle	6:86992208	6	86992208	ENSBTAG00000030297	7	5.53382e-12	8.58878e-06	NA	SCS_meta
Muscle	6:86989953	6	86989953	ENSBTAG00000020512	X	5.73681e-12	8.87575e-06	GJB1	SCS_meta
Muscle	6:86964714	6	86964714	ENSBTAG00000022120	17	6.00939e-12	9.26581e-06	FGB	SCS_meta
Muscle	6:86977253	6	86977253	ENSBTAG00000020859	19	7.06742e-12	1.07695e-05	SERPINF2	SCS_meta
Muscle	6:86989837	6	86989837	ENSBTAG00000004384	5	7.10203e-12	1.08167e-05	APOF	SCS_meta
Muscle	6:86993835	6	86993835	ENSBTAG00000019764	15	7.25207e-12	1.1021e-05	APOA5	SCS_meta
Muscle	6:86989837	6	86989837	ENSBTAG00000001392	5	7.71596e-12	1.16717e-05	RDH16	SCS_meta
Muscle	6:86992277	6	86992277	ENSBTAG00000004384	5	8.74868e-12	1.30942e-05	APOF	SCS_meta
Muscle	6:86989837	6	86989837	ENSBTAG00000000085	21	8.99911e-12	1.34289e-05	CYP1A2	SCS_meta
Muscle	6:86991193	6	86991193	ENSBTAG00000012164	1	9.01262e-12	1.34474e-05	CP	SCS_meta
Muscle	6:86990453	6	86990453	ENSBTAG00000045969	5	9.2611e-12	1.37832e-05	APON	SCS_meta
Muscle	6:86993228	6	86993228	ENSBTAG00000045969	5	9.2611e-12	1.37823e-05	APON	SCS_meta
Muscle	6:86992198	6	86992198	ENSBTAG00000000085	21	1.12023e-11	1.64446e-05	CYP1A2	SCS_meta
Muscle	6:86992208	6	86992208	ENSBTAG00000000085	21	1.12023e-11	1.64436e-05	CYP1A2	SCS_meta
Muscle	6:86989953	6	86989953	ENSBTAG00000005963	28	1.20709e-11	1.76088e-05	MAT1A	SCS_meta
Muscle	6:86993835	6	86993835	ENSBTAG00000010991	24	1.21337e-11	1.76906e-05	TTR	SCS_meta
Muscle	6:86993835	6	86993835	ENSBTAG00000018556	5	1.27417e-11	1.84832e-05	MGC137211	SCS_meta
Muscle	6:86989953	6	86989953	ENSBTAG00000017280	7	1.31451e-11	1.90121e-05	C3	SCS_meta
Muscle	6:86990453	6	86990453	ENSBTAG00000010991	24	1.31914e-11	1.90756e-05	TTR	SCS_meta
Muscle	6:86993228	6	86993228	ENSBTAG00000010991	24	1.31914e-11	1.90744e-05	TTR	SCS_meta
Muscle	6:86989236	6	86989236	ENSBTAG00000019764	15	1.32578e-11	1.91645e-05	APOA5	SCS_meta
Muscle	6:86989236	6	86989236	ENSBTAG00000018556	5	1.41054e-11	2.02777e-05	MGC137211	SCS_meta
Muscle	6:86992277	6	86992277	ENSBTAG00000010991	24	1.49755e-11	2.14161e-05	TTR	SCS_meta
Muscle	6:86964714	6	86964714	ENSBTAG00000020512	X	1.62686e-11	2.3104e-05	GJB1	SCS_meta
Muscle	6:86989414	6	86989414	ENSBTAG00000045969	5	1.85258e-11	2.60052e-05	APON	SCS_meta
Muscle	6:86989236	6	86989236	ENSBTAG00000010991	24	1.96714e-11	2.74383e-05	TTR	SCS_meta
Muscle	6:86964714	6	86964714	ENSBTAG00000000085	21	2.19612e-11	3.03589e-05	CYP1A2	SCS_meta
Muscle	6:86989611	6	86989611	ENSBTAG00000018556	5	2.26318e-11	3.12163e-05	MGC137211	SCS_meta
Muscle	6:86989414	6	86989414	ENSBTAG00000005963	28	2.26891e-11	3.1288e-05	MAT1A	SCS_meta
Muscle	6:86964714	6	86964714	ENSBTAG00000016662	2	2.26906e-11	3.12882e-05	CPS1	SCS_meta
Muscle	6:86992277	6	86992277	ENSBTAG00000019764	15	2.27514e-11	3.13684e-05	APOA5	SCS_meta
Muscle	6:86964714	6	86964714	ENSBTAG00000004384	5	2.52155e-11	3.4475e-05	APOF	SCS_meta
Muscle	6:86990453	6	86990453	ENSBTAG00000012164	1	3.17437e-11	4.25748e-05	CP	SCS_meta
Muscle	6:86993228	6	86993228	ENSBTAG00000012164	1	3.17437e-11	4.25724e-05	CP	SCS_meta
Muscle	6:86990453	6	86990453	ENSBTAG00000013973	17	3.24605e-11	4.34249e-05	SERPIND1	SCS_meta
Muscle	6:86993228	6	86993228	ENSBTAG00000013973	17	3.24605e-11	4.34224e-05	SERPIND1	SCS_meta
Muscle	6:86992198	6	86992198	ENSBTAG00000018556	5	3.68598e-11	4.87589e-05	MGC137211	SCS_meta
Muscle	6:86992208	6	86992208	ENSBTAG00000018556	5	3.68598e-11	4.87561e-05	MGC137211	SCS_meta
Muscle	6:86991193	6	86991193	ENSBTAG00000005963	28	3.68989e-11	4.87996e-05	MAT1A	SCS_meta
Muscle	6:86991193	6	86991193	ENSBTAG00000001265	1	3.81765e-11	5.0362e-05	HRG	SCS_meta
Muscle	6:86989611	6	86989611	ENSBTAG00000001271	9	3.91715e-11	5.15706e-05	PLG	SCS_meta
Muscle	6:86989611	6	86989611	ENSBTAG00000004384	5	3.92479e-11	5.16567e-05	APOF	SCS_meta
Muscle	6:86989953	6	86989953	ENSBTAG00000020597	16	3.95592e-11	5.20141e-05	FMO3	SCS_meta
Muscle	6:86991193	6	86991193	ENSBTAG00000020512	X	4.02001e-11	5.27772e-05	GJB1	SCS_meta
Muscle	6:86964714	6	86964714	ENSBTAG00000030297	7	4.0226e-11	5.27936e-05	NA	SCS_meta
Muscle	6:86989414	6	86989414	ENSBTAG00000013973	17	4.11595e-11	5.38835e-05	SERPIND1	SCS_meta
Muscle	6:86977253	6	86977253	ENSBTAG00000031647	7	4.90015e-11	6.31838e-05	LRG1	SCS_meta
Muscle	6:86989837	6	86989837	ENSBTAG00000010991	24	5.23581e-11	6.71186e-05	TTR	SCS_meta
Muscle	6:86992277	6	86992277	ENSBTAG00000018556	5	5.33e-11	6.82146e-05	MGC137211	SCS_meta
Muscle	6:86989414	6	86989414	ENSBTAG00000012164	1	5.68121e-11	7.23203e-05	CP	SCS_meta
Muscle	6:86990453	6	86990453	ENSBTAG00000005963	28	5.7481e-11	7.30928e-05	MAT1A	SCS_meta
Muscle	6:86993228	6	86993228	ENSBTAG00000005963	28	5.7481e-11	7.30888e-05	MAT1A	SCS_meta
Muscle	6:86993835	6	86993835	ENSBTAG00000021408	16	5.8218e-11	7.39341e-05	FMO1	SCS_meta
Muscle	6:86989414	6	86989414	ENSBTAG00000010991	24	6.0161e-11	7.62248e-05	TTR	SCS_meta
Muscle	6:86989414	6	86989414	ENSBTAG00000001265	1	6.0518e-11	7.65989e-05	HRG	SCS_meta
Muscle	6:86989236	6	86989236	ENSBTAG00000021408	16	6.10973e-11	7.72781e-05	FMO1	SCS_meta
Muscle	6:86989837	6	86989837	ENSBTAG00000019764	15	7.52979e-11	9.34179e-05	APOA5	SCS_meta
Muscle	6:86989953	6	86989953	ENSBTAG00000013973	17	8.33775e-11	0.000102401	SERPIND1	SCS_meta
Muscle	6:86989953	6	86989953	ENSBTAG00000001265	1	8.62722e-11	0.000105598	HRG	SCS_meta
Muscle	6:86977253	6	86977253	ENSBTAG00000017280	7	8.81251e-11	0.000107636	C3	SCS_meta
Muscle	6:86992198	6	86992198	ENSBTAG00000004384	5	8.89757e-11	0.000108579	APOF	SCS_meta
Muscle	6:86992208	6	86992208	ENSBTAG00000004384	5	8.89757e-11	0.000108574	APOF	SCS_meta
Muscle	6:86989837	6	86989837	ENSBTAG00000018556	5	8.99294e-11	0.000109613	MGC137211	SCS_meta
Muscle	6:86992198	6	86992198	ENSBTAG00000001271	9	9.40323e-11	0.000114105	PLG	SCS_meta
Muscle	6:86992208	6	86992208	ENSBTAG00000001271	9	9.40323e-11	0.0001141	PLG	SCS_meta
Muscle	6:86990453	6	86990453	ENSBTAG00000001265	1	9.99129e-11	0.000120552	HRG	SCS_meta
Muscle	6:86993228	6	86993228	ENSBTAG00000001265	1	9.99129e-11	0.000120546	HRG	SCS_meta
Muscle	6:86990453	6	86990453	ENSBTAG00000017280	7	1.00667e-10	0.000121387	C3	SCS_meta
Muscle	6:86993228	6	86993228	ENSBTAG00000017280	7	1.00667e-10	0.000121381	C3	SCS_meta
Muscle	6:86991193	6	86991193	ENSBTAG00000020597	16	1.0283e-10	0.000123754	FMO3	SCS_meta
Muscle	6:86989837	6	86989837	ENSBTAG00000021408	16	1.04651e-10	0.000125747	FMO1	SCS_meta
Muscle	6:86989953	6	86989953	ENSBTAG00000031647	7	1.25277e-10	0.000147541	LRG1	SCS_meta
Muscle	6:86992277	6	86992277	ENSBTAG00000020512	X	1.34825e-10	0.000157659	GJB1	SCS_meta
Muscle	6:86989414	6	86989414	ENSBTAG00000017280	7	1.36308e-10	0.000159211	C3	SCS_meta
Muscle	6:86993835	6	86993835	ENSBTAG00000013973	17	1.4119e-10	0.000164375	SERPIND1	SCS_meta
Muscle	6:86990453	6	86990453	ENSBTAG00000020597	16	1.44914e-10	0.000168311	FMO3	SCS_meta
Muscle	6:86993228	6	86993228	ENSBTAG00000020597	16	1.44914e-10	0.000168303	FMO3	SCS_meta
Muscle	6:86989414	6	86989414	ENSBTAG00000031647	7	1.49836e-10	0.000173489	LRG1	SCS_meta
Muscle	6:86991193	6	86991193	ENSBTAG00000013973	17	1.50508e-10	0.000174181	SERPIND1	SCS_meta
Muscle	6:86989414	6	86989414	ENSBTAG00000020597	16	1.57222e-10	0.000181177	FMO3	SCS_meta
Muscle	6:86989414	6	86989414	ENSBTAG00000001392	5	1.64321e-10	0.000188674	RDH16	SCS_meta
Muscle	6:86993835	6	86993835	ENSBTAG00000020512	X	1.77357e-10	0.000202339	GJB1	SCS_meta
Muscle	6:86989611	6	86989611	ENSBTAG00000019764	15	1.80374e-10	0.000205403	APOA5	SCS_meta
Muscle	6:86989611	6	86989611	ENSBTAG00000001392	5	1.83415e-10	0.000208533	RDH16	SCS_meta
Muscle	6:86977253	6	86977253	ENSBTAG00000021408	16	1.84382e-10	0.000209491	FMO1	SCS_meta
Muscle	6:86989236	6	86989236	ENSBTAG00000013973	17	1.9543e-10	0.000220903	SERPIND1	SCS_meta
Muscle	6:86990453	6	86990453	ENSBTAG00000031647	7	2.23955e-10	0.000249718	LRG1	SCS_meta
Muscle	6:86993228	6	86993228	ENSBTAG00000031647	7	2.23955e-10	0.000249706	LRG1	SCS_meta
Muscle	6:86989953	6	86989953	ENSBTAG00000020859	19	2.24745e-10	0.000250515	SERPINF2	SCS_meta
Muscle	6:86989611	6	86989611	ENSBTAG00000013973	17	2.25234e-10	0.000251025	SERPIND1	SCS_meta
Muscle	6:86992277	6	86992277	ENSBTAG00000045969	5	2.30792e-10	0.000256636	APON	SCS_meta
Muscle	6:86993835	6	86993835	ENSBTAG00000045969	5	2.35393e-10	0.00026121	APON	SCS_meta
Muscle	6:86989953	6	86989953	ENSBTAG00000001392	5	2.43634e-10	0.000269263	RDH16	SCS_meta
Muscle	6:86964714	6	86964714	ENSBTAG00000001265	1	2.48291e-10	0.000273768	HRG	SCS_meta
Muscle	6:86992277	6	86992277	ENSBTAG00000021408	16	2.49423e-10	0.000274874	FMO1	SCS_meta
Muscle	6:86992277	6	86992277	ENSBTAG00000013973	17	2.51114e-10	0.000276582	SERPIND1	SCS_meta
Muscle	6:86989837	6	86989837	ENSBTAG00000020512	X	2.513e-10	0.000276774	GJB1	SCS_meta
Muscle	6:86989837	6	86989837	ENSBTAG00000045969	5	2.61151e-10	0.000286685	APON	SCS_meta
Muscle	6:86990453	6	86990453	ENSBTAG00000001392	5	2.67393e-10	0.0002928	RDH16	SCS_meta
Muscle	6:86993228	6	86993228	ENSBTAG00000001392	5	2.67393e-10	0.000292787	RDH16	SCS_meta
Muscle	6:86989837	6	86989837	ENSBTAG00000017280	7	2.72111e-10	0.000297607	C3	SCS_meta
Muscle	6:86964714	6	86964714	ENSBTAG00000017280	7	2.86137e-10	0.000311471	C3	SCS_meta
Muscle	6:86993835	6	86993835	ENSBTAG00000017280	7	3.00921e-10	0.000326057	C3	SCS_meta
Muscle	6:86989236	6	86989236	ENSBTAG00000017280	7	3.06716e-10	0.000331802	C3	SCS_meta
Muscle	6:86992198	6	86992198	ENSBTAG00000013973	17	3.08535e-10	0.000333524	SERPIND1	SCS_meta
Muscle	6:86992208	6	86992208	ENSBTAG00000013973	17	3.08535e-10	0.000333509	SERPIND1	SCS_meta
Muscle	6:86992198	6	86992198	ENSBTAG00000001392	5	3.20308e-10	0.000344842	RDH16	SCS_meta
Muscle	6:86992208	6	86992208	ENSBTAG00000001392	5	3.20308e-10	0.000344826	RDH16	SCS_meta
Muscle	6:86992198	6	86992198	ENSBTAG00000020512	X	3.33506e-10	0.000357482	GJB1	SCS_meta
Muscle	6:86992208	6	86992208	ENSBTAG00000020512	X	3.33506e-10	0.000357465	GJB1	SCS_meta
Muscle	6:86989611	6	86989611	ENSBTAG00000021408	16	3.34384e-10	0.000358308	FMO1	SCS_meta
Muscle	6:86989837	6	86989837	ENSBTAG00000013973	17	3.5084e-10	0.000373985	SERPIND1	SCS_meta
Muscle	6:86992198	6	86992198	ENSBTAG00000019764	15	3.66992e-10	0.000389544	APOA5	SCS_meta
Muscle	6:86992208	6	86992208	ENSBTAG00000019764	15	3.66992e-10	0.000389527	APOA5	SCS_meta
Muscle	6:86989236	6	86989236	ENSBTAG00000045969	5	3.71999e-10	0.000394202	APON	SCS_meta
Muscle	6:86993835	6	86993835	ENSBTAG00000001265	1	4.60747e-10	0.00047746	HRG	SCS_meta
Muscle	6:86989236	6	86989236	ENSBTAG00000020512	X	4.66779e-10	0.000483051	GJB1	SCS_meta
Muscle	6:86989611	6	86989611	ENSBTAG00000045969	5	5.02248e-10	0.000515318	APON	SCS_meta
Muscle	6:86992277	6	86992277	ENSBTAG00000012164	1	5.11975e-10	0.000523996	CP	SCS_meta
Muscle	6:86964714	6	86964714	ENSBTAG00000031647	7	5.97464e-10	0.000602561	LRG1	SCS_meta
Muscle	6:86989837	6	86989837	ENSBTAG00000020597	16	6.648e-10	0.000661239	FMO3	SCS_meta
Muscle	6:86992277	6	86992277	ENSBTAG00000017280	7	6.66035e-10	0.000662299	C3	SCS_meta
Muscle	6:86989611	6	86989611	ENSBTAG00000020512	X	6.75087e-10	0.000670282	GJB1	SCS_meta
Muscle	6:86989611	6	86989611	ENSBTAG00000010991	24	6.80171e-10	0.000674675	TTR	SCS_meta
Muscle	6:86964714	6	86964714	ENSBTAG00000012164	1	6.87345e-10	0.000680873	CP	SCS_meta
Muscle	6:86977253	6	86977253	ENSBTAG00000013973	17	7.20331e-10	0.000709875	SERPIND1	SCS_meta
Muscle	6:86992198	6	86992198	ENSBTAG00000045969	5	7.73081e-10	0.000756257	APON	SCS_meta
Muscle	6:86992208	6	86992208	ENSBTAG00000045969	5	7.73081e-10	0.000756226	APON	SCS_meta
Muscle	6:86989414	6	86989414	ENSBTAG00000020859	19	8.10014e-10	0.000788391	SERPINF2	SCS_meta
Muscle	6:86993835	6	86993835	ENSBTAG00000012164	1	8.57055e-10	0.000829274	CP	SCS_meta
Muscle	6:86992198	6	86992198	ENSBTAG00000021408	16	8.70298e-10	0.000840706	FMO1	SCS_meta
Muscle	6:86992208	6	86992208	ENSBTAG00000021408	16	8.70298e-10	0.000840671	FMO1	SCS_meta
Muscle	6:86964714	6	86964714	ENSBTAG00000019764	15	8.79149e-10	0.000848142	APOA5	SCS_meta
Muscle	6:86964714	6	86964714	ENSBTAG00000001271	9	1.14029e-09	0.00106983	PLG	SCS_meta
Muscle	6:86977253	6	86977253	ENSBTAG00000021386	3	1.2226e-09	0.00113758	ANGPTL3	SCS_meta
Muscle	6:86991193	6	86991193	ENSBTAG00000031647	7	1.22652e-09	0.00114096	LRG1	SCS_meta
Muscle	6:86991193	6	86991193	ENSBTAG00000011021	18	1.26867e-09	0.00117575	CES1	SCS_meta
Muscle	6:86991193	6	86991193	ENSBTAG00000020859	19	1.27814e-09	0.00118397	SERPINF2	SCS_meta
Muscle	6:86991193	6	86991193	ENSBTAG00000017280	7	1.29442e-09	0.00119759	C3	SCS_meta
Muscle	6:86992277	6	86992277	ENSBTAG00000001265	1	1.31485e-09	0.00121434	HRG	SCS_meta
Muscle	6:86989953	6	86989953	ENSBTAG00000011021	18	1.44101e-09	0.00131702	CES1	SCS_meta
Muscle	6:86964714	6	86964714	ENSBTAG00000005963	28	1.45762e-09	0.00133034	MAT1A	SCS_meta
Muscle	6:86989236	6	86989236	ENSBTAG00000012164	1	1.59105e-09	0.00143741	CP	SCS_meta
Muscle	6:86992198	6	86992198	ENSBTAG00000010991	24	1.59621e-09	0.00144152	TTR	SCS_meta
Muscle	6:86992208	6	86992208	ENSBTAG00000010991	24	1.59621e-09	0.00144146	TTR	SCS_meta
Muscle	6:86990453	6	86990453	ENSBTAG00000020859	19	1.81261e-09	0.00161428	SERPINF2	SCS_meta
Muscle	6:86993228	6	86993228	ENSBTAG00000020859	19	1.81261e-09	0.00161422	SERPINF2	SCS_meta
Muscle	6:86991193	6	86991193	ENSBTAG00000001392	5	1.92494e-09	0.00170248	RDH16	SCS_meta
Muscle	6:86989236	6	86989236	ENSBTAG00000001265	1	2.07246e-09	0.00181684	HRG	SCS_meta
Muscle	6:86989611	6	86989611	ENSBTAG00000001265	1	2.57757e-09	0.0022017	HRG	SCS_meta
Muscle	6:86989837	6	86989837	ENSBTAG00000001265	1	2.98405e-09	0.00250296	HRG	SCS_meta
Muscle	6:86990453	6	86990453	ENSBTAG00000011021	18	3.24214e-09	0.00269287	CES1	SCS_meta
Muscle	6:86993228	6	86993228	ENSBTAG00000011021	18	3.24214e-09	0.00269277	CES1	SCS_meta
Muscle	6:86989953	6	86989953	ENSBTAG00000023939	26	3.41452e-09	0.00281598	NA	SCS_meta
Muscle	6:86989953	6	86989953	ENSBTAG00000001881	10	3.50006e-09	0.00287886	SLC10A1	SCS_meta
Muscle	6:86989953	6	86989953	ENSBTAG00000021386	3	3.5274e-09	0.0028976	ANGPTL3	SCS_meta
Muscle	6:86964714	6	86964714	ENSBTAG00000001881	10	3.64908e-09	0.00298371	SLC10A1	SCS_meta
Muscle	6:86989611	6	86989611	ENSBTAG00000020597	16	3.71051e-09	0.00302742	FMO3	SCS_meta
Muscle	6:86977253	6	86977253	ENSBTAG00000004362	16	3.76287e-09	0.00306377	SERPINC1	SCS_meta
Muscle	6:86989414	6	86989414	ENSBTAG00000011021	18	4.16498e-09	0.00335062	CES1	SCS_meta
Muscle	6:86989236	6	86989236	ENSBTAG00000001881	10	4.26816e-09	0.00342194	SLC10A1	SCS_meta
Muscle	6:86991193	6	86991193	ENSBTAG00000023939	26	4.62863e-09	0.00367404	NA	SCS_meta
Muscle	6:86992198	6	86992198	ENSBTAG00000001265	1	4.9888e-09	0.00392801	HRG	SCS_meta
Muscle	6:86992208	6	86992208	ENSBTAG00000001265	1	4.9888e-09	0.00392788	HRG	SCS_meta
Muscle	6:86964714	6	86964714	ENSBTAG00000021408	16	5.01584e-09	0.00394561	FMO1	SCS_meta
Muscle	6:86992198	6	86992198	ENSBTAG00000020597	16	6.18693e-09	0.00473213	FMO3	SCS_meta
Muscle	6:86992208	6	86992208	ENSBTAG00000020597	16	6.18693e-09	0.00473198	FMO3	SCS_meta
Muscle	6:86964714	6	86964714	ENSBTAG00000013973	17	7.6883e-09	0.0057174	SERPIND1	SCS_meta
Muscle	6:86993835	6	86993835	ENSBTAG00000020597	16	7.79877e-09	0.00578567	FMO3	SCS_meta
Muscle	6:86991193	6	86991193	ENSBTAG00000021386	3	7.95334e-09	0.00588403	ANGPTL3	SCS_meta
Muscle	6:86993835	6	86993835	ENSBTAG00000005963	28	8.44662e-09	0.00619813	MAT1A	SCS_meta
Muscle	6:86989414	6	86989414	ENSBTAG00000023939	26	8.83945e-09	0.00644542	NA	SCS_meta
Muscle	6:86964714	6	86964714	ENSBTAG00000020859	19	9.65166e-09	0.00694835	SERPINF2	SCS_meta
Muscle	6:86992277	6	86992277	ENSBTAG00000020597	16	1.08805e-08	0.00770092	FMO3	SCS_meta
Muscle	6:86989414	6	86989414	ENSBTAG00000021386	3	1.0929e-08	0.00773037	ANGPTL3	SCS_meta
Muscle	6:86993835	6	86993835	ENSBTAG00000001881	10	1.19182e-08	0.00834036	SLC10A1	SCS_meta
Muscle	6:86990453	6	86990453	ENSBTAG00000021386	3	1.2188e-08	0.0085049	ANGPTL3	SCS_meta
Muscle	6:86993228	6	86993228	ENSBTAG00000021386	3	1.2188e-08	0.00850465	ANGPTL3	SCS_meta
Muscle	6:86989414	6	86989414	ENSBTAG00000001881	10	1.22374e-08	0.00853407	SLC10A1	SCS_meta
Muscle	6:86989236	6	86989236	ENSBTAG00000023939	26	1.38313e-08	0.00947114	NA	SCS_meta
Muscle	6:86990453	6	86990453	ENSBTAG00000023939	26	1.41502e-08	0.00965469	NA	SCS_meta
Muscle	6:86993228	6	86993228	ENSBTAG00000023939	26	1.41502e-08	0.00965441	NA	SCS_meta
Muscle	6:86993835	6	86993835	ENSBTAG00000031647	7	1.4505e-08	0.00986276	LRG1	SCS_meta
Muscle	6:86989837	6	86989837	ENSBTAG00000012164	1	1.58503e-08	0.0106456	CP	SCS_meta
Muscle	6:86964714	6	86964714	ENSBTAG00000020597	16	1.83506e-08	0.01206	FMO3	SCS_meta
Muscle	6:86977253	6	86977253	ENSBTAG00000020597	16	1.88332e-08	0.0123201	FMO3	SCS_meta
Muscle	6:86990453	6	86990453	ENSBTAG00000001881	10	2.06782e-08	0.0133483	SLC10A1	SCS_meta
Muscle	6:86993228	6	86993228	ENSBTAG00000001881	10	2.06782e-08	0.0133479	SLC10A1	SCS_meta
Muscle	6:86989236	6	86989236	ENSBTAG00000005963	28	2.21813e-08	0.0141687	MAT1A	SCS_meta
Muscle	6:86993835	6	86993835	ENSBTAG00000023939	26	2.27735e-08	0.0144841	NA	SCS_meta
Muscle	6:86989837	6	86989837	ENSBTAG00000020859	19	2.29576e-08	0.0145799	SERPINF2	SCS_meta
Muscle	6:86992277	6	86992277	ENSBTAG00000005963	28	2.66051e-08	0.0165111	MAT1A	SCS_meta
Muscle	6:86964714	6	86964714	ENSBTAG00000004362	16	2.81002e-08	0.01728	SERPINC1	SCS_meta
Muscle	6:86992277	6	86992277	ENSBTAG00000001881	10	2.93102e-08	0.0178984	SLC10A1	SCS_meta
Muscle	6:86989236	6	86989236	ENSBTAG00000020597	16	3.02304e-08	0.0183608	FMO3	SCS_meta
Muscle	6:86989236	6	86989236	ENSBTAG00000031647	7	3.04035e-08	0.0184459	LRG1	SCS_meta
Muscle	6:86993835	6	86993835	ENSBTAG00000020859	19	3.21619e-08	0.0193418	SERPINF2	SCS_meta
Muscle	6:86989611	6	86989611	ENSBTAG00000020859	19	3.31448e-08	0.0198326	SERPINF2	SCS_meta
Muscle	6:86989611	6	86989611	ENSBTAG00000017280	7	3.35007e-08	0.0200075	C3	SCS_meta
Muscle	6:86989837	6	86989837	ENSBTAG00000005963	28	3.41629e-08	0.0203318	MAT1A	SCS_meta
Muscle	6:86977253	6	86977253	ENSBTAG00000051904	3	3.44217e-08	0.0204568	NA	SCS_meta
Muscle	6:86990453	6	86990453	ENSBTAG00000006354	18	3.72852e-08	0.0218688	HP	SCS_meta
Muscle	6:86993228	6	86993228	ENSBTAG00000006354	18	3.72852e-08	0.0218683	HP	SCS_meta
Muscle	6:86992198	6	86992198	ENSBTAG00000017280	7	4.49298e-08	0.0255741	C3	SCS_meta
Muscle	6:86992208	6	86992208	ENSBTAG00000017280	7	4.49298e-08	0.0255735	C3	SCS_meta
Muscle	6:86989611	6	86989611	ENSBTAG00000001881	10	4.62808e-08	0.026224	SLC10A1	SCS_meta
Muscle	6:86992277	6	86992277	ENSBTAG00000031647	7	4.70806e-08	0.026594	LRG1	SCS_meta
Muscle	6:86992277	6	86992277	ENSBTAG00000023939	26	4.7855e-08	0.0269609	NA	SCS_meta
Muscle	6:86989953	6	86989953	ENSBTAG00000006354	18	5.83393e-08	0.0317252	HP	SCS_meta
Muscle	6:86989611	6	86989611	ENSBTAG00000005963	28	6.01843e-08	0.0325406	MAT1A	SCS_meta
Muscle	6:86992198	6	86992198	ENSBTAG00000020859	19	6.05925e-08	0.0327215	SERPINF2	SCS_meta
Muscle	6:86992208	6	86992208	ENSBTAG00000020859	19	6.05925e-08	0.0327207	SERPINF2	SCS_meta
Muscle	6:86989236	6	86989236	ENSBTAG00000020859	19	6.4762e-08	0.0345328	SERPINF2	SCS_meta
Muscle	6:86989837	6	86989837	ENSBTAG00000001881	10	6.74863e-08	0.0357121	SLC10A1	SCS_meta
Muscle	6:86992198	6	86992198	ENSBTAG00000012164	1	6.83718e-08	0.0360979	CP	SCS_meta
Muscle	6:86992208	6	86992208	ENSBTAG00000012164	1	6.83718e-08	0.0360971	CP	SCS_meta
Muscle	6:86992198	6	86992198	ENSBTAG00000001881	10	7.59579e-08	0.0393055	SLC10A1	SCS_meta
Muscle	6:86992208	6	86992208	ENSBTAG00000001881	10	7.59579e-08	0.0393047	SLC10A1	SCS_meta
Muscle	6:86977253	6	86977253	ENSBTAG00000007975	9	7.85928e-08	0.0403832	ALDH8A1	SCS_meta
Muscle	6:86989611	6	86989611	ENSBTAG00000012164	1	8.10418e-08	0.0413779	CP	SCS_meta
Muscle	13:79295323	13	79295323	ENSBTAG00000051199	3	8.38621e-08	0.0425402	NA	SCS_meta
Muscle	6:86977253	6	86977253	ENSBTAG00000006354	18	8.46652e-08	0.0428664	HP	SCS_meta
Muscle	6:86992277	6	86992277	ENSBTAG00000032656	1	8.50731e-08	0.0430396	CPN2	SCS_meta
Muscle	6:86964714	6	86964714	ENSBTAG00000011021	18	8.6457e-08	0.043602	CES1	SCS_meta
Muscle	6:86989837	6	86989837	ENSBTAG00000031647	7	9.03306e-08	0.0451206	LRG1	SCS_meta
Muscle	6:86977253	6	86977253	ENSBTAG00000030882	18	9.17659e-08	0.0456719	NA	SCS_meta
Muscle	6:86993835	6	86993835	ENSBTAG00000021386	3	9.25911e-08	0.046	ANGPTL3	SCS_meta
Uterus	19:31890412	19	31890412	ENSBTAG00000021398	9	1.65398e-08	0.0308076	MTRES1	SCS_meta
Intramuscular	13:79296589	13	79296589	ENSBTAG00000003509	27	5.37742e-10	0.00186161	PLEKHA2	SCS_meta
Intramuscular	13:79300259	13	79300259	ENSBTAG00000003509	27	1.28204e-09	0.00372534	PLEKHA2	SCS_meta
Macrophage	29:9514371	29	9514371	ENSBTAG00000009565	7	4.96283e-09	0.00791881	RASA1	SCS_meta
Macrophage	22:52954126	22	52954126	ENSBTAG00000017514	29	9.9144e-09	0.0114805	CCND1	SCS_meta
Macrophage	29:9516570	29	9516570	ENSBTAG00000009565	7	2.22918e-08	0.0173963	RASA1	SCS_meta
Macrophage	6:86877334	6	86877334	ENSBTAG00000019453	11	5.14794e-08	0.0262972	PTGES	SCS_meta
Macrophage	29:9514371	29	9514371	ENSBTAG00000020215	23	6.72404e-08	0.029845	EXOC2	SCS_meta
Macrophage	6:86843507	6	86843507	ENSBTAG00000019453	11	8.51985e-08	0.033349	PTGES	SCS_meta
Macrophage	6:86877938	6	86877938	ENSBTAG00000019453	11	8.89676e-08	0.0339538	PTGES	SCS_meta
Macrophage	6:86874960	6	86874960	ENSBTAG00000019723	19	1.18998e-07	0.0390292	PEX12	SCS_meta
Macrophage	19:54646102	19	54646102	ENSBTAG00000002224	7	1.24893e-07	0.0399237	UHRF1	SCS_meta
Macrophage	6:86874149	6	86874149	ENSBTAG00000019723	19	1.4389e-07	0.0427495	PEX12	SCS_meta
Macrophage	6:86874243	6	86874243	ENSBTAG00000019723	19	1.4389e-07	0.042748	PEX12	SCS_meta
Macrophage	6:86874872	6	86874872	ENSBTAG00000019723	19	1.4389e-07	0.0427472	PEX12	SCS_meta
Macrophage	6:86872146	6	86872146	ENSBTAG00000019453	11	1.71737e-07	0.0462605	PTGES	SCS_meta
Macrophage	6:86844930	6	86844930	ENSBTAG00000019453	11	1.81144e-07	0.0474642	PTGES	SCS_meta
Macrophage	6:86844935	6	86844935	ENSBTAG00000019453	11	1.81144e-07	0.0474634	PTGES	SCS_meta
Macrophage	6:86844936	6	86844936	ENSBTAG00000019453	11	1.81144e-07	0.0474627	PTGES	SCS_meta
Macrophage	6:86845117	6	86845117	ENSBTAG00000019453	11	1.81144e-07	0.0474619	PTGES	SCS_meta
Macrophage	6:86845123	6	86845123	ENSBTAG00000019453	11	1.81144e-07	0.0474611	PTGES	SCS_meta
Macrophage	6:86845151	6	86845151	ENSBTAG00000019453	11	1.81144e-07	0.0474604	PTGES	SCS_meta
Macrophage	6:86845152	6	86845152	ENSBTAG00000019453	11	1.81144e-07	0.0474596	PTGES	SCS_meta
Macrophage	6:86874076	6	86874076	ENSBTAG00000019723	19	1.82229e-07	0.0476031	PEX12	SCS_meta
Macrophage	6:86874081	6	86874081	ENSBTAG00000019723	19	1.82229e-07	0.0476023	PEX12	SCS_meta
Macrophage	6:86844173	6	86844173	ENSBTAG00000019453	11	1.9013e-07	0.0485755	PTGES	SCS_meta
Macrophage	6:86868079	6	86868079	ENSBTAG00000019453	11	2.00464e-07	0.0498421	PTGES	SCS_meta
Macrophage	6:86870863	6	86870863	ENSBTAG00000019453	11	2.00464e-07	0.0498413	PTGES	SCS_meta
Macrophage	6:86871101	6	86871101	ENSBTAG00000019453	11	2.00464e-07	0.0498406	PTGES	SCS_meta
Adipose	6:86989953	6	86989953	ENSBTAG00000005122	1	9.1453e-10	0.00997417	KNG1	SCS_meta
Adipose	6:86990453	6	86990453	ENSBTAG00000005122	1	9.1453e-10	0.00997009	KNG1	SCS_meta
Adipose	6:86991193	6	86991193	ENSBTAG00000005122	1	9.1453e-10	0.00996601	KNG1	SCS_meta
Ovary	13:79297169	13	79297169	ENSBTAG00000001657	29	6.4474e-09	0.0124448	PICALM	SCS_meta
Ovary	24:60746932	24	60746932	ENSBTAG00000050951	26	1.0884e-08	0.0168399	NA	SCS_meta
Ovary	24:60746242	24	60746242	ENSBTAG00000050951	26	1.28099e-08	0.0185046	NA	SCS_meta
Ovary	13:79300563	13	79300563	ENSBTAG00000009770	2	2.49269e-08	0.0269795	GPD2	SCS_meta
Ovary	13:79296865	13	79296865	ENSBTAG00000009770	2	6.04105e-08	0.0440349	GPD2	SCS_meta
Liver	13:79411236	13	79411236	ENSBTAG00000054078	9	1.70275e-08	0.00748636	NA	SCS_meta
Milk	19:7384684	19	7384684	ENSBTAG00000002428	6	7.85963e-09	0.0307041	PPA2	SCS_meta
Milk	19:7384176	19	7384176	ENSBTAG00000002428	6	1.47425e-08	0.0434337	PPA2	SCS_meta
Milk	19:7386236	19	7386236	ENSBTAG00000002428	6	1.47425e-08	0.0434277	PPA2	SCS_meta
Blood	20:22419538	20	22419538	ENSBTAG00000010478	29	1.01726e-07	0.0386874	AIP	SCS_MTAG
Macrophage	6:86877334	6	86877334	ENSBTAG00000019453	11	5.14794e-08	0.0262972	PTGES	SCS_MTAG
Macrophage	6:86844930	6	86844930	ENSBTAG00000019453	11	1.81144e-07	0.0474642	PTGES	SCS_MTAG
Macrophage	6:86844935	6	86844935	ENSBTAG00000019453	11	1.81144e-07	0.0474634	PTGES	SCS_MTAG
Macrophage	6:86844936	6	86844936	ENSBTAG00000019453	11	1.81144e-07	0.0474627	PTGES	SCS_MTAG
Macrophage	6:86845117	6	86845117	ENSBTAG00000019453	11	1.81144e-07	0.0474619	PTGES	SCS_MTAG
Macrophage	6:86845151	6	86845151	ENSBTAG00000019453	11	1.81144e-07	0.0474604	PTGES	SCS_MTAG
Macrophage	6:86845152	6	86845152	ENSBTAG00000019453	11	1.81144e-07	0.0474596	PTGES	SCS_MTAG
Macrophage	6:86844173	6	86844173	ENSBTAG00000019453	11	1.9013e-07	0.0485755	PTGES	SCS_MTAG
Ovary	23:39454682	23	39454682	ENSBTAG00000052204	4	2.96884e-08	0.0297466	NA	SCS_MTAG
Liver	5:56332715	5	56332715	ENSBTAG00000009305	18	5.70091e-08	0.0216756	ANKRD27	SCS_MTAG
