# Supplementary material for: Meta-analysis of six dairy cattle breeds reveals biologically relevant candidate genes for mastitis resistance
Source: Genet Sel Evol. 2024 Jul 15;56:54. doi: 10.1186/s12711-024-00920-8 (PMC11247842; doi:10.1186/s12711-024-00920-8)
Supplement: Supplementary file 4 — Additional file 4: Table S12. The enrichment of the predicted regulatory elements. [file 12711_2024_920_MOESM4_ESM.xlsx]

## Sheet: Supplementary Table S12
Supplementary Table S12. The enrichment of the predicted regulatory elements.
ANNOTATION	OR	PVAL	VARIANT	RS_ID	ANALYSIS
Lung_CTCF-Enhancer	9.12936870994963	0.000264733547549673	9:10457304	rs133164262	MR-MEGA_CM
Lung_CTCF-Enhancer	9.12936870994963	0.000264733547549673	20:22386425	NA	MR-MEGA_CM
Lung_CTCF-Enhancer	9.12936870994963	0.000264733547549673	21:57144705	rs380394506	MR-MEGA_CM
Adipose_Active-Enhance	7.29209226462806	0.000150746901948731	9:10451705	rs210770707	MR-MEGA_SCS
Adipose_Active-Enhance	7.29209226462806	0.000150746901948731	19:40053288	rs134402075	MR-MEGA_SCS
Adipose_Active-Enhance	7.29209226462806	0.000150746901948731	20:22385791	rs110323061	MR-MEGA_SCS
Adipose_Active-Enhance	7.29209226462806	0.000150746901948731	21:57148598	rs134705012	MR-MEGA_SCS
Hypothalamus_Polycomb-Repressed	4.82769156427871	0.000127561726011887	13:79653220	rs135899189	MR-MEGA_SCS
Hypothalamus_Polycomb-Repressed	4.82769156427871	0.000127561726011887	19:31532436	rs443527170	MR-MEGA_SCS
Hypothalamus_Polycomb-Repressed	4.82769156427871	0.000127561726011887	19:54626232	rs134693405	MR-MEGA_SCS
Hypothalamus_Polycomb-Repressed	4.82769156427871	0.000127561726011887	19:54673805	rs110579341	MR-MEGA_SCS
Hypothalamus_Polycomb-Repressed	4.82769156427871	0.000127561726011887	19:59433108	rs109651074	MR-MEGA_SCS
Hypothalamus_Polycomb-Repressed	4.82769156427871	0.000127561726011887	21:62941833	rs136844062	MR-MEGA_SCS
Hypothalamus_Polycomb-Repressed	4.82769156427871	0.000127561726011887	22:52954126	rs109183581	MR-MEGA_SCS
Lung_Active-Enhancer	4.65999167327781	0.000445713830126884	9:10451705	rs210770707	MR-MEGA_SCS
Lung_Active-Enhancer	4.65999167327781	0.000445713830126884	10:87184308	rs42248532	MR-MEGA_SCS
Lung_Active-Enhancer	4.65999167327781	0.000445713830126884	19:40053288	rs134402075	MR-MEGA_SCS
Lung_Active-Enhancer	4.65999167327781	0.000445713830126884	19:54673805	rs110579341	MR-MEGA_SCS
Lung_Active-Enhancer	4.65999167327781	0.000445713830126884	20:22385791	rs110323061	MR-MEGA_SCS
Lung_Active-Enhancer	4.65999167327781	0.000445713830126884	21:57148598	rs134705012	MR-MEGA_SCS
three-prime-UTR	14.8292365670114	0.00038635688478821	6:86158043	rs110076968	MTAG_CM
three-prime-UTR	14.8292365670114	0.00038635688478821	16:25190222	rs381913651	MTAG_CM
Liver_Active-Element	9.53677571074216	3.84140138129947e-05	5:56290204	rs109848760	MTAG_CM
Liver_Active-Element	9.53677571074216	3.84140138129947e-06	6:86158043	rs110076968	MTAG_CM
Liver_Active-Element	9.53677571074216	3.84140138129947e-07	6:86991630	rs436532576	MTAG_CM
Liver_Active-Element	9.53677571074216	3.84140138129947e-08	9:10510020	rs109335443	MTAG_CM
Liver_Active-Element	9.53677571074216	3.84140138129947e-09	20:22422299	rs209103569	MTAG_CM
Liver_Active-Promoter	39.9675196576004	1.22374531509109e-06	6:86991630	rs436532576	MTAG_CM
Liver_Active-Promoter	39.9675196576004	1.22374531509109e-07	20:22422299	rs209103569	MTAG_CM
Lung_Active-Element	11.2501877346292	9.94542433589101e-06	6:86158043	rs110076968	MTAG_CM
Lung_Active-Element	11.2501877346292	9.94542433589101e-07	9:10510020	rs109335443	MTAG_CM
Lung_Active-Element	11.2501877346292	9.94542433589101e-08	16:25160034	rs379742673	MTAG_CM
Lung_Active-Element	11.2501877346292	9.94542433589101e-09	16:25190222	rs381913651	MTAG_CM
Lung_Active-Element	11.2501877346292	9.94542433589101e-10	20:22422299	rs209103569	MTAG_CM
Liver_Active-Promoter	18.2697616881826	7.31079884722854e-05	6:86991630	rs436532576	MTAG_SCS
Liver_Active-Promoter	18.2697616881826	7.31079884722854e-06	20:22428455	rs208280837	MTAG_SCS
Lung_Active-Element	5.64001338241981	0.000151134575623329	9:10510874	rs134514522	MTAG_SCS
Lung_Active-Element	5.64001338241981	0.000151134575623329	11:85622206	rs382615161	MTAG_SCS
Lung_Active-Element	5.64001338241981	0.000151134575623329	16:25160034	rs379742673	MTAG_SCS
Lung_Active-Element	5.64001338241981	0.000151134575623329	16:25189022	rs381913651	MTAG_SCS
Lung_Active-Element	5.64001338241981	0.000151134575623329	21:57152341	rs110078300	MTAG_SCS
Lung_Active-Enhancer	6.00791184572366	0.000252968186989436	9:10510874	rs134514522	MTAG_SCS
Lung_Active-Enhancer	6.00791184572366	0.000252968186989436	21:57152341	rs110078300	MTAG_SCS
Lung_Primed-Enhancer	5.57907044117326	0.000166277261627894	3:33085262	rs43335461	MTAG_SCS
Lung_Primed-Enhancer	5.57907044117326	0.000166277261627894	3:33086535	rs109100470	MTAG_SCS
Lung_Primed-Enhancer	5.57907044117326	0.000166277261627894	9:10510874	rs134514522	MTAG_SCS
Lung_Primed-Enhancer	5.57907044117326	0.000166277261627894	21:57152341	rs110078300	MTAG_SCS
Muscle_CTCF-Active-TSS	51.3583287741749	0.000112117110650964	5:56332715	rs208358909	MTAG_SCS
Spleen_Primed-Enhancer	5.69721729591666	0.000138240724815143	3:33085262	rs43335461	MTAG_SCS
Spleen_Primed-Enhancer	5.69721729591666	0.000138240724815143	3:33086535	rs109100470	MTAG_SCS
Spleen_Primed-Enhancer	5.69721729591666	0.000138240724815143	5:56332715	rs208358909	MTAG_SCS
Spleen_Primed-Enhancer	5.69721729591666	0.000138240724815143	16:25160034	rs379742673	MTAG_SCS
Spleen_Primed-Enhancer	5.69721729591666	0.000138240724815143	21:57152341	rs110078300	MTAG_SCS
